# Supplementary material for: Progression-specific genes identified in microdissected formalin-fixed and paraffin-embedded tissue containing matched ductal carcinoma in situ and invasive ductal breast cancers
Source: BMC Med Genomics. 2018 Sep 20;11:80. doi: 10.1186/s12920-018-0403-5 (PMC6147035; doi:10.1186/s12920-018-0403-5)
Supplement: Supplementary file 1 — WG-DASL analysis resulted in 1784 transcripts that were differentially expressed between DCIS and IBC in the FFPE breast cancer tissue samples (P < 0.05). (XLS 193 kb) [file 12920_2018_403_MOESM1_ESM.xls]

## Sheet: IDCvsDCIS
Supplementary Table S1, 1784 differentially regulated transcripts
ProbeID (Illumina)	Symbol	logFC	IDCvsDCIS_pValue
6110328	ATP6V0A4	-3.76308	0.00201416
5960195	NETO1	-3.52509	0.0180664
5340504	AKAP7	-3.17021	0.00201416
870382	OR1L3	-3.1269	0.00262451
6940427	ZFP30	-3.04934	6.1e-05
7550056	LHX3	-2.89459	0.0301514
780114	ZWILCH	-2.87492	6.1e-05
450088	SOX10	-2.85191	0.0215454
7210521	CACNB2	-2.82702	0.0102539
240280	DMKN	-2.74106	0.000305176
7400112	BTN1A1	-2.71192	0.0180664
1510750	ADH1C	-2.69997	0.00115967
2940494	GUCY2C	-2.68447	6.1e-05
3890538	TRIM6-TRIM34	-2.67351	0.0479126
6770131	OLFM4	-2.642	0.0124512
4220343	HSF5	-2.60483	0.00262451
7400114	ANKRA2	-2.58078	0.0353394
770669	CSRP3	-2.56409	0.0412598
7160220	ABCG2	-2.55576	0.00115967
2340681	RARRES1	-2.53375	0.00836182
6420470	PLD5	-2.51455	0.0255737
2320470	MTIF2	-2.50245	0.00335693
3370347	ADH1A	-2.47574	0.00335693
4220270	BIVM	-2.42402	0.0150757
4780746	C6orf195	-2.42392	0.0150757
7050129	CLRN1	-2.41965	0.00427246
780500	CAB39L	-2.41166	0.000610352
1940632	NCAPG2	-2.37105	0.0412598
3130239	ART5	-2.35419	0.0102539
2340577	AQP10	-2.35264	0.00671387
650639	NR4A2	-2.33054	0.00537109
3450408	CCDC34	-2.32861	0.0215454
6940278	AKR1CL1	-2.30806	0.0215454
50348	ALS2CR4	-2.30383	0.000854492
4920520	ZNF470	-2.2953	0.0301514
870192	POU6F2	-2.29455	0.0215454
7560255	ARSK	-2.29386	0.0553589
2630215	EXTL2	-2.27762	0.00537109
3420703	DEFB127	-2.26519	0.0124512
1850706	NRG2	-2.2526	0.0301514
1660050	DUSP9	-2.23724	0.00152588
3360563	KIAA1609	-2.2183	0.0124512
4540047	LMLN	-2.21728	0.00115967
20500	BRF2	-2.21427	0.0180664
610475	TP53BP1	-2.20809	0.00537109
520647	ZIK1	-2.20053	0.0479126
3310767	TMEM74	-2.19314	0.0553589
6590546	SLC25A15	-2.18214	0.00115967
2060112	CCNYL1	-2.1807	0.00537109
1340537	ALKBH2	-2.17855	0.0180664
160066	MS4A10	-2.16774	0.00262451
5130156	SOX2	-2.15853	0.0479126
6350717	OR4C6	-2.14997	0.0412598
3290324	TTC33	-2.14563	0.00427246
2600324	TMEM147	-2.14464	0.00115967
160703	NPAL1	-2.14215	0.000427246
4260433	NEUROG3	-2.13355	0.0479126
4050671	GNG4	-2.10947	0.00836182
1470215	MAP3K8	-2.10709	0.00335693
940543	PRTFDC1	-2.10117	0.0180664
6940114	COL9A1	-2.08782	0.00335693
1030682	LHX9	-2.0811	0.00335693
4230711	NEK10	-2.08109	0.0150757
5550524	ZDHHC13	-2.08096	0.0124512
6650044	KRR1	-2.0774	0.00262451
1340551	LIN28	-2.07372	0.0150757
4860152	PLA2G2A	-2.07212	0.0255737
4120240	C12orf36	-2.07009	0.000427246
2570041	WASF3	-2.05542	0.0102539
1660762	LOC285908	-2.05227	0.0412598
5260253	TYR	-2.05211	0.00427246
1990767	RAB28	-2.05063	0.00335693
70112	SCML2	-2.04328	0.00201416
4850646	ARRDC1	-2.03589	0.0479126
4250364	HPGD	-2.0358	0.00427246
5670669	AGPAT7	-2.02945	0.0102539
360706	GRTP1	-2.02466	0.0301514
6980612	HAS3	-2.01989	0.0479126
4050338	OR2A14	-2.00363	0.00836182
5570278	CXCL9	-1.99872	0.00671387
4060575	OSTM1	-1.99529	0.0180664
3800008	KCNG4	-1.99447	0.0301514
2650309	OR10G8	-1.98096	0.0553589
1450358	HBD	-1.9784	0.0124512
6860736	MYO7A	-1.97696	0.00335693
2640170	RTN3	-1.97605	0.0479126
4010554	C13orf1	-1.97175	0.0301514
5130390	KRTAP13-4	-1.97016	0.0301514
6420367	TRIM60	-1.96852	0.0353394
2690379	C4BPB	-1.96839	0.00115967
4490050	MCHR2	-1.96537	0.0412598
6650373	INSC	-1.95937	0.0255737
4010603	VASP	-1.95616	0.0301514
6350609	SLC24A5	-1.95055	0.00335693
1580086	REG3G	-1.94935	0.0353394
160142	GPR89A	-1.94624	0.0553589
3120519	SYPL1	-1.94364	0.0255737
2000307	ATG16L2	-1.9359	0.00537109
2450553	LOC90826	-1.93405	0.0412598
4780093	OSGEPL1	-1.93392	0.0479126
1090326	TIMP4	-1.93379	0.00152588
10369	TBC1D22A	-1.93239	0.0353394
6560246	SLCO6A1	-1.93046	0.0353394
4900215	ANKRD30A	-1.9298	0.0412598
6270743	FAM3B	-1.92794	0.000183105
3360301	PARK2	-1.91863	0.0255737
2190139	CA1	-1.91463	0.0353394
6270400	FMR1	-1.91344	0.0124512
1780307	LOC441294	-1.91281	0.0412598
730255	TFDP3	-1.91157	0.0301514
1470164	DIO1	-1.91085	0.0150757
5270451	C12orf11	-1.90661	0.0124512
2650736	AKR1C4	-1.89973	0.0479126
1440703	CLDN19	-1.89904	0.0124512
2100176	C1orf103	-1.89758	0.000427246
540037	DNMT3B	-1.89477	0.00671387
2490131	OR13G1	-1.8939	0.00427246
5080747	LY6G5B	-1.8927	0.0124512
6450022	LRRC16	-1.88781	0.0215454
1850048	JMJD2D	-1.88669	0.0301514
50431	PGLYRP3	-1.88288	0.00537109
5360711	PCDHA13	-1.88083	0.0255737
4860427	C14orf152	-1.87736	0.0353394
4060064	HMMR	-1.87506	0.0150757
520563	SYN3	-1.87301	0.0215454
6940086	GYPE	-1.87118	0.0353394
6100494	HS6ST2	-1.86848	6.1e-05
7100692	LOC653803	-1.86632	0.0215454
6660452	TRIM15	-1.86281	0.0180664
6200148	PCP4	-1.85785	0.0553589
2230008	FGG	-1.85489	0.00836182
6250047	SLC4A8	-1.84717	0.00836182
940703	T	-1.84644	0.00671387
610368	OR6K2	-1.84581	0.0353394
1090561	GSTA1	-1.84472	0.00201416
1070022	OR10H1	-1.84125	0.0479126
7320504	DMD	-1.84003	0.0102539
2570722	UGT2B4	-1.8212	0.00262451
1260468	GAL3ST1	-1.81831	0.0150757
2100465	ALLC	-1.80871	0.00671387
3390608	ZNF134	-1.8079	0.0553589
3190681	QRSL1	-1.805	0.0479126
160019	SORT1	-1.80392	0.0124512
6560341	FBP2	-1.80353	0.0255737
7100021	C1orf106	-1.80285	0.0412598
3290386	PPP2R5B	-1.80179	0.0255737
7330497	GAGE1	-1.79867	0.0479126
3120681	AFM	-1.79856	0.0412598
4900341	GBA3	-1.79643	0.0301514
5490544	KRTAP11-1	-1.79308	0.0412598
4280577	BMP2	-1.78608	0.00201416
3400184	PXDNL	-1.78582	0.0553589
6220730	DMN	-1.78277	0.0479126
4850040	OR2T8	-1.78082	0.00262451
6060477	ZNF228	-1.7798	0.0353394
6960669	ACTL7A	-1.77661	0.0412598
3710543	P53AIP1	-1.77388	0.0255737
6620402	NUDT16	-1.76993	0.0353394
4040332	DUS1L	-1.76926	0.0479126
4280674	TFPI	-1.76884	0.0479126
6650097	CDON	-1.76423	0.0180664
6280414	ATP7A	-1.76337	0.0412598
6270246	FLJ46082	-1.7619	0.0255737
430722	FAM154B	-1.76057	0.0353394
460541	CCDC108	-1.75405	0.0479126
4810292	CR2	-1.75334	0.00537109
4060239	OR5R1	-1.75209	0.0553589
5890075	LIN7A	-1.7497	0.0150757
7050136	RAB22A	-1.74742	0.0553589
2680746	CPLX1	-1.74575	0.0553589
4260286	WDR66	-1.74532	0.0215454
4900458	KRT14	-1.74443	0.00152588
6650504	ABCA4	-1.73855	0.0412598
520626	LOC151121	-1.73778	0.0479126
2710446	CRLS1	-1.73377	0.000854492
4780735	SAMD5	-1.73055	0.0553589
2640653	PGAP1	-1.72823	0.0215454
6770187	SPRR2A	-1.72771	0.0553589
4730639	FLJ44076	-1.72585	0.0479126
270010	RAB39B	-1.72266	0.0479126
580468	TMEM87B	-1.72114	0.0102539
6420746	FGF9	-1.71991	0.0124512
1010008	PCDHGA4	-1.71979	0.0353394
6560131	FAM135A	-1.71669	0.0301514
2850039	TBC1D2B	-1.7145	0.00012207
3610059	ICA1L	-1.71288	0.0102539
5490437	PPP1R14C	-1.70918	0.00427246
870093	LMX1A	-1.7077	0.00537109
3420672	DLX1	-1.70378	0.000305176
1770243	IGF2BP3	-1.70252	0.0102539
6380672	CA4	-1.69936	0.0479126
1500528	GDF7	-1.69685	0.0180664
2190390	NCOA1	-1.69535	0.00335693
7150170	LOC728358	-1.69497	0.0412598
4230735	FAM129A	-1.69374	0.0102539
870048	PHYHIPL	-1.69317	0.0353394
6060026	KIAA1946	-1.69217	0.0124512
6370630	OR8I2	-1.68995	0.0215454
5090168	KCNJ1	-1.68883	0.0412598
7510743	HHIP	-1.68749	0.0124512
3940632	C8orf79	-1.68712	0.0353394
6550008	IL26	-1.68144	0.0180664
5550528	C20orf132	-1.67692	0.0180664
5220114	PTPRT	-1.67656	0.00836182
540477	KIF19	-1.66561	0.0479126
3780468	APOA4	-1.66398	0.00152588
5810703	HMGCLL1	-1.66335	0.0124512
160220	ANAPC7	-1.65883	0.0150757
7050020	CT47.1	-1.65874	0.0301514
2350487	FLRT3	-1.65701	0.0412598
6560270	PRB4	-1.65412	0.0412598
5490114	GALP	-1.65236	0.0412598
2230273	AFF3	-1.64892	0.0124512
5700079	MGC27121	-1.64671	0.0255737
6510403	GLULD1	-1.64633	0.0102539
3450201	C6orf32	-1.64626	0.0479126
1710441	ZNF189	-1.64611	0.00836182
4780414	RPL32	-1.64527	0.00152588
5340687	LOC283129	-1.63565	0.0102539
6270707	ELAVL2	-1.63429	0.0102539
1190167	LOC152195	-1.63068	0.0150757
4730014	TXNL4A	-1.62847	0.0553589
2140647	CDC14A	-1.62735	0.00115967
10239	ARHGAP24	-1.62681	0.0180664
6200097	TMEM182	-1.62522	0.0479126
1400008	UTP14A	-1.62183	0.0180664
6590189	SLC9A10	-1.62016	0.0124512
2060201	MMP24	-1.61447	0.0301514
2350725	ZNF645	-1.61139	0.0553589
6560093	SLC15A2	-1.60884	0.0412598
3120719	OPRM1	-1.60803	0.0553589
460082	GOLT1A	-1.60649	0.00671387
2650689	GCM2	-1.60472	0.00671387
130671	NLE1	-1.60368	0.0353394
3520059	OR4D5	-1.60151	0.00671387
7200670	MRPS30	-1.59918	0.0150757
870717	C4orf17	-1.5986	0.0353394
4830379	PRSS1	-1.59736	0.00262451
2070386	GABRA5	-1.59663	0.00427246
4830066	OR4K13	-1.59642	0.0150757
6020196	RGPD1	-1.5926	0.0150757
1580491	MT1P2	-1.59114	0.0255737
1240451	VPS16	-1.5873	0.0255737
4490678	AQP6	-1.58277	0.0255737
2360187	SNX21	-1.58154	0.0412598
4120408	NR5A2	-1.57906	0.00836182
6940768	MYBPC3	-1.57559	0.0553589
4060192	KCNH2	-1.57177	0.0553589
1190576	B3GALT5	-1.57056	0.0301514
6760026	LRRC57	-1.57009	0.0301514
5690451	NOS2A	-1.56856	0.0150757
2350181	GNAS	-1.56721	0.0102539
6370564	LOC441233	-1.56444	0.0553589
940255	SIX2	-1.56382	0.0301514
5310500	OR8J3	-1.56289	0.0353394
3290079	HEATR5B	-1.56267	0.000305176
4860008	TMEM196	-1.5582	0.0353394
3310491	IRAK4	-1.55565	0.0353394
7000646	HCRTR2	-1.54417	0.0301514
6400544	OR5H14	-1.54301	0.0412598
5910753	STAP2	-1.54199	0.0353394
3840070	OR5H1	-1.54089	0.0479126
6560630	STX18	-1.53728	0.00335693
4860735	POT1	-1.53721	0.00836182
830736	RARB	-1.53639	0.0124512
650431	ALB	-1.53593	0.0301514
450437	LOC653686	-1.53548	0.00262451
1300048	INTU	-1.53501	0.0301514
1090477	BTRC	-1.53329	0.0412598
5670255	FBXO5	-1.53236	0.0553589
4830500	IPO4	-1.53156	0.00836182
4070358	KLHL23	-1.53116	0.0102539
6760736	LOC651503	-1.52855	0.0479126
4490647	CST9	-1.52739	0.0412598
6560288	OR8U1	-1.52468	0.0412598
1660541	ESRRA	-1.52279	0.0301514
840634	ZMYND12	-1.5224	0.0150757
1820228	OR2L13	-1.52033	0.0353394
270228	ZNF311	-1.52	0.0255737
6270364	PCK1	-1.51252	0.00537109
430079	LIFR	-1.51149	0.00836182
20066	OGDH	-1.51117	0.0353394
10500	C1orf99	-1.51014	0.0412598
1070474	C5orf37	-1.50791	0.0215454
1660243	FLJ39743	-1.50751	0.0353394
1500025	TSGA10	-1.50743	0.00836182
6270689	SLC22A11	-1.50717	0.00201416
540546	KRT4	-1.50193	0.00537109
4570592	APBB1	-1.5013	0.0255737
3450370	NUDT15	-1.50087	0.0479126
620059	OR52I2	-1.50036	0.0479126
6450370	MUC7	-1.49873	0.00836182
2510592	LMBRD1	-1.49784	0.0124512
3400324	LCE1D	-1.49773	0.0124512
1690008	KPRP	-1.49733	0.0180664
6250288	MPP5	-1.49442	0.0412598
6900563	EPHX1	-1.49335	0.00115967
2060315	C14orf73	-1.4925	0.0479126
6250433	FILIP1L	-1.49116	0.0353394
5550315	KCTD16	-1.4907	0.00836182
4780154	CNOT1	-1.4877	0.0215454
6840494	CYP4F3	-1.48755	0.0255737
4210446	LOC154907	-1.48594	0.0553589
2140192	RNF212	-1.48498	0.0150757
5290438	SLC26A9	-1.48355	0.0553589
1850632	SYNPR	-1.48017	0.0479126
2260253	USP16	-1.48012	0.0301514
2190711	SLC26A9	-1.47999	0.00836182
840070	SMEK3P	-1.47863	0.0553589
5270113	RPGRIP1L	-1.47824	0.000854492
2490379	RPL34	-1.47808	0.0553589
4210064	CSNK1G3	-1.47794	0.00671387
940692	GHRHR	-1.47717	0.0479126
3520019	TDGF3	-1.47553	0.00671387
5050333	RHAG	-1.47293	0.0180664
4280608	PHF3	-1.47154	0.0301514
510400	RASSF9	-1.47113	0.000305176
1410025	OR52A5	-1.47098	0.0102539
2140039	GJB7	-1.47059	0.0479126
3870619	AMD1	-1.47	0.0301514
5700711	LCE1E	-1.46932	0.0301514
5390661	VLDLR	-1.46803	0.0301514
7040201	EFCBP1	-1.46635	0.0412598
3610170	REG1A	-1.46577	0.0150757
650075	ASXL2	-1.46522	0.00836182
520278	FAM100B	-1.46433	0.00671387
1820091	HTRA2	-1.46118	0.0180664
2690358	PRDM2	-1.46057	0.0150757
3780500	KRTAP5-2	-1.45917	0.0124512
6760673	SC65	-1.45887	0.0353394
4060292	BRE	-1.4587	0.00671387
5260609	SGCZ	-1.4572	0.0255737
5130255	FGA	-1.45483	0.0553589
3140437	MC2R	-1.45181	0.0553589
3800537	PLEKHB2	-1.45176	0.0102539
1740477	NHEJ1	-1.45019	0.0180664
1190138	TXK	-1.44938	0.0412598
2470296	ZSCAN16	-1.44579	0.0180664
5080767	DEFB107A	-1.44475	0.00335693
3890189	TTLL4	-1.4426	0.0479126
6020674	FLJ38482	-1.44172	0.0479126
2940632	KCTD14	-1.44128	0.0479126
3190102	DSN1	-1.43475	0.00537109
730452	MGC34774	-1.43242	0.0412598
1820356	TPH1	-1.4318	0.0124512
5270445	COX8C	-1.43153	0.0301514
1780403	BTBD7	-1.42977	0.000610352
3840639	EFCAB6	-1.42867	0.00836182
2680133	CCDC129	-1.42686	0.0255737
2060554	PDZK1	-1.42675	0.00537109
6270296	NTS	-1.42553	0.0215454
60382	SPAG11A	-1.42329	0.0215454
3450189	HOXA13	-1.42316	0.0180664
2120709	PGBD3	-1.42304	0.00201416
2630220	SEPSECS	-1.42009	0.0479126
4880603	PCDH15	-1.41899	0.0255737
5390468	OR6N2	-1.41855	0.00537109
7150706	AQP12A	-1.41759	0.0553589
3930671	C6orf170	-1.41559	0.0353394
4210364	PARG	-1.41247	0.0150757
6860390	TCF2	-1.41184	0.0215454
2760563	ANKRD28	-1.41119	0.0553589
2350400	ZNF829	-1.41104	0.0353394
650376	ABCB5	-1.41102	0.0215454
2360521	USP12	-1.41053	0.0353394
6130474	COL4A3	-1.40987	0.0353394
6900767	CCDC54	-1.40923	0.0553589
2630278	CAPN10	-1.40771	0.0301514
5910491	GPC5	-1.40506	0.0353394
6180475	SERPINA11	-1.40457	0.0353394
2750348	ZNF677	-1.40408	0.0479126
4220576	SLC4A1AP	-1.40397	0.00836182
4760692	C1orf131	-1.40342	0.0412598
7400333	CENTG2	-1.40247	0.0412598
6980041	SMC5	-1.40131	0.0215454
7610097	SETMAR	-1.40097	0.00537109
4390010	OPRM1	-1.40008	0.0180664
1240646	METTL2A	-1.39849	0.0180664
7050477	FLJ44048	-1.39777	0.0102539
5910167	CSHL1	-1.39648	0.0102539
7210762	MFSD8	-1.39625	0.0412598
1110349	C21orf57	-1.39611	0.0301514
6350204	ECAT1	-1.39488	0.0180664
4850609	EHMT2	-1.39414	0.0479126
4490681	MAGEB6	-1.39394	0.00836182
3610367	ZIM2	-1.39131	0.0124512
6040379	ZBTB11	-1.38726	0.0479126
380209	DDX11	-1.387	0.0479126
6450736	SLC13A4	-1.3862	0.0124512
4120619	ELP4	-1.38526	0.0301514
610176	HECTD2	-1.38452	0.0412598
5690431	SNTA1	-1.38074	0.0553589
6590725	RAD23B	-1.38069	0.0150757
4490037	SLC34A2	-1.3801	0.00335693
2100240	DUX2	-1.37887	0.0553589
5420687	DACT2	-1.37884	0.0255737
2140634	VPS24	-1.37837	0.0180664
7650224	OR51I2	-1.37825	0.0215454
3710465	C6orf211	-1.37793	0.0180664
1510746	BET1	-1.37741	0.0180664
7320246	HEMGN	-1.37595	0.00427246
7380348	SCN3B	-1.37543	0.0301514
2600196	LOC149643	-1.37418	0.0150757
2640110	EXOC2	-1.37368	0.0150757
5670451	CT47.6	-1.37249	0.0412598
6020139	KLK7	-1.36872	0.0255737
2970164	EDNRB	-1.36834	0.0301514
2480088	XDH	-1.36604	0.0180664
6100349	C3orf20	-1.36398	0.0301514
4810546	FASTKD1	-1.36387	0.0553589
2630474	MLLT11	-1.36373	0.0301514
4900504	SLC28A3	-1.36053	0.0301514
1580519	SCLY	-1.35963	0.0553589
6770474	CYP2S1	-1.35838	0.0412598
2230392	SIKE	-1.35548	0.0353394
1030220	C14orf126	-1.35507	0.0301514
3990563	IFNA10	-1.35435	0.0553589
1010735	DDX24	-1.35324	0.0412598
1340452	EFNA5	-1.35023	0.0301514
580368	TNRC4	-1.34933	0.0102539
4810441	CSHL1	-1.34846	0.0353394
2570019	C11orf82	-1.34682	0.0353394
6110242	CALCA	-1.33862	0.0255737
240497	GFRAL	-1.33831	0.0553589
1440343	TMEM209	-1.33829	0.00152588
4890164	NCOA2	-1.3363	0.00537109
7000670	OPN1SW	-1.33553	0.0479126
2120280	LOC400657	-1.33527	0.0479126
130008	ARHGAP24	-1.33188	0.0553589
1740008	PIGF	-1.3311	0.0215454
4250181	EXOC5	-1.33103	0.0301514
4830131	OR5T3	-1.32807	0.0353394
6620491	PPA2	-1.32549	0.0150757
6590376	SLC2A2	-1.32445	0.0553589
3440468	Gcom1	-1.3244	0.0553589
6100050	NECAP2	-1.32345	0.00537109
7040717	AASDHPPT	-1.3234	0.0255737
6420170	ZNF678	-1.32338	0.0124512
5900577	ZNF167	-1.32281	0.0479126
2760372	NRG1	-1.32001	0.00335693
3830154	OR13D1	-1.31859	0.0102539
1570164	GRIK3	-1.31633	0.0412598
3310739	FLJ45803	-1.31368	0.0180664
3370398	OR2L3	-1.3116	0.0412598
1440441	PKP1	-1.31042	0.0553589
6840220	LYPD6	-1.31036	0.0553589
830600	LRRC20	-1.30813	0.0479126
4670292	DNAH8	-1.3074	0.0180664
460682	CCDC132	-1.30502	0.00152588
3800368	ADH6	-1.3044	0.0255737
1690519	CLDN16	-1.3028	0.0124512
6290114	SDPR	-1.30252	0.0102539
1660414	LCE3A	-1.30028	0.0553589
3840082	WDR21C	-1.29915	0.0301514
6770348	MTFR1	-1.29714	0.0124512
4480451	LYPLA1	-1.2956	0.0255737
4180458	THRB	-1.29507	0.0124512
3360064	PLA2G4F	-1.29491	0.0124512
6250494	GPHN	-1.29358	0.00671387
6100487	EMID1	-1.29327	0.0150757
1110373	C15orf48	-1.29224	0.0102539
4260687	SLCO4C1	-1.28953	0.0479126
1300678	GRIN2C	-1.28894	0.0215454
540487	PUS7L	-1.28555	0.0353394
10037	PHF7	-1.28362	0.0353394
6250273	INGX	-1.28136	0.0553589
1500274	MYNN	-1.28109	0.0215454
7510553	C1orf83	-1.28108	0.00335693
110202	RBM35B	-1.28097	0.0553589
5290070	KCNK18	-1.28024	0.0479126
380646	GAL3ST2	-1.27927	0.0353394
670026	CRLF3	-1.27839	0.0553589
6660546	WNT8A	-1.27799	0.00427246
3400095	IL20RB	-1.27742	0.0353394
540202	LOC344405	-1.27723	0.0353394
2640465	NPBWR2	-1.27369	0.0412598
4780382	UNQ9438	-1.27214	0.0412598
6900044	AMN1	-1.27013	0.00427246
6760091	BDNF	-1.26993	0.00671387
2060577	TRIM15	-1.26785	0.0301514
5290309	C16orf65	-1.26142	0.0479126
5260291	POMC	-1.26109	0.0150757
6960189	CCDC138	-1.25962	0.0301514
4810204	ZNF649	-1.25856	0.0553589
1410408	ARID5B	-1.25695	0.0553589
4200224	MYOG	-1.25678	0.000610352
730092	SFXN4	-1.25622	0.0102539
4610102	TMEM123	-1.25527	0.0353394
1470541	OR51G2	-1.25506	0.0412598
3140717	OR4S1	-1.25134	0.0124512
2060674	CA2	-1.2502	0.0479126
4920639	DAB1	-1.2496	0.0412598
1340750	SRP68	-1.24718	0.000610352
3520139	OR2C3	-1.24408	0.0353394
290717	IAPP	-1.24278	0.0553589
2650039	EYA2	-1.24139	0.0180664
4120608	OR13C9	-1.24113	0.0301514
4050398	KLK12	-1.23987	0.0553589
4490450	KRTAP19-3	-1.23971	0.0102539
7570255	A26B1	-1.23624	0.0553589
5490561	CCDC132	-1.23382	0.0553589
6560364	C10orf62	-1.2335	0.00836182
650753	AFF3	-1.23316	0.0180664
2850441	YTHDF1	-1.23261	0.0353394
1780050	ZDHHC20	-1.23194	0.0215454
4540129	KRTAP4-1	-1.22989	0.0553589
990767	MANEAL	-1.22935	0.0301514
990626	ZNF280A	-1.22903	0.0553589
2360463	C1orf49	-1.22901	0.0215454
5310324	PTCD2	-1.22879	0.0412598
1010224	SENP7	-1.22855	0.0412598
5570446	ADPRHL1	-1.22832	0.0553589
2190113	LAMA1	-1.2269	0.0301514
4880382	EHHADH	-1.22525	0.0553589
2360242	KRT82	-1.22172	0.00836182
7330538	PYHIN1	-1.22102	0.0255737
2470392	HS3ST4	-1.22084	0.0150757
2060246	TTC30A	-1.22063	0.0102539
4390092	C1orf129	-1.22012	0.0479126
1570072	BANF2	-1.21321	0.0479126
2810228	TTC29	-1.21244	0.0553589
6840474	VPS52	-1.21129	0.0255737
1410242	ATAD2	-1.20864	0.00537109
3450735	UGT1A6	-1.20484	0.0353394
6370750	ZBTB41	-1.2043	0.0124512
6020291	LRBA	-1.20188	0.0479126
6770619	GLO1	-1.20059	0.0412598
1230296	LTV1	-1.19901	0.0412598
270719	IL1RAPL2	-1.19881	0.0479126
3360349	FHDC1	-1.19863	0.0102539
6270463	TLX2	-1.19851	0.0553589
4210414	PPP1CA	-1.1951	0.0180664
5860653	C9orf166	-1.19463	0.0479126
6250133	RAB14	-1.1945	0.0215454
770593	LSM8	-1.19228	0.0301514
6980762	MUCL1	-1.18979	0.0479126
7160500	STMN1	-1.18837	0.00427246
2360673	GOSR1	-1.18691	0.00201416
2060139	BAZ2A	-1.18565	0.0353394
1990682	OR12D2	-1.18135	0.0255737
1990021	ALG2	-1.17734	0.0301514
1430681	TLCD1	-1.17693	0.0150757
2490500	PIH1D2	-1.17465	0.0215454
6560112	ANKRD1	-1.17417	0.0353394
6420609	ZNF268	-1.17179	0.0301514
3180164	CASP4	-1.17151	0.0215454
2750017	PKP3	-1.17088	0.0301514
4540246	KRT16	-1.17084	0.0180664
4150504	TM4SF20	-1.16982	0.0180664
2680332	CHP2	-1.16768	0.0150757
6900377	CSAG3B	-1.16646	0.0353394
4610082	OR10G4	-1.16251	0.0102539
1010048	CXXC5	-1.16134	0.0150757
6560594	ZNF322B	-1.16117	0.000183105
4670138	SLC27A2	-1.16103	0.0553589
5420289	C1orf102	-1.15965	0.0353394
4830504	PGM2	-1.15912	0.0412598
6400358	CD1D	-1.15779	0.0553589
3120367	SQLE	-1.1555	0.0479126
5670709	MCHR2	-1.15414	0.00115967
1430768	PAX3	-1.15396	0.0479126
1260201	SP2	-1.15263	0.0215454
6960598	THSD4	-1.15177	0.0553589
2320292	TAF5L	-1.15094	0.00201416
1230424	CSAG2	-1.14986	0.0353394
6590754	MAGEB3	-1.14777	0.00836182
6450066	CUX2	-1.14421	0.0553589
1430671	BDNF	-1.14283	0.0479126
130338	SAA1	-1.14086	0.00152588
3060609	PTPN13	-1.14011	0.00836182
3130605	C1orf62	-1.13437	0.0553589
5720328	OR4Q3	-1.13359	0.0301514
3440601	CLCC1	-1.13197	0.0255737
6900114	SEMA3A	-1.1306	0.0353394
1400307	LOC442245	-1.12911	0.0255737
6110379	WFDC13	-1.12719	0.0479126
3450241	KIAA0774	-1.12683	0.0255737
7650286	EXPH5	-1.12204	0.0150757
2030491	PHF14	-1.11935	0.0301514
4560121	SLC2A12	-1.11774	0.0301514
6840082	NXPH1	-1.11691	0.0301514
1980324	MRC1	-1.11397	0.0301514
540544	FMO4	-1.11262	0.00427246
4250259	DSG1	-1.10866	0.0124512
5220289	MEI1	-1.10864	0.0353394
4390541	CYP2U1	-1.10831	0.0479126
430170	TMCO4	-1.10823	0.00262451
4210138	C6orf64	-1.10733	0.0180664
2370370	RASSF6	-1.10577	0.0553589
3830615	LOC388692	-1.1021	0.0412598
6420739	PGM3	-1.09788	0.0301514
7330307	ARGFX	-1.09591	0.0124512
780100	F7	-1.09405	0.0301514
1430279	ST7L	-1.09332	0.0353394
10593	REEP3	-1.09275	0.0553589
360017	C6orf72	-1.09075	0.00671387
6040037	CDC14B	-1.09066	0.0124512
6480440	MRS2	-1.08944	0.0150757
4050475	KIAA0319L	-1.08889	0.0353394
3840445	KRT17	-1.08885	0.00427246
1570079	PLCB1	-1.08717	0.0255737
4860243	SNRPB	-1.08653	0.0301514
3460332	PDCL2	-1.08418	0.0553589
3850129	PGBD5	-1.07969	0.0553589
7510288	LOC401589	-1.07872	0.0180664
1570403	OPA1	-1.07823	0.0353394
7210202	BRAF	-1.07797	0.0301514
2850014	EXOC6	-1.07764	0.00836182
6290110	RFC1	-1.07733	0.0301514
6560167	DIAPH3	-1.07618	0.0412598
6590192	SEBOX	-1.0757	0.0553589
3390451	ANKRD34B	-1.0748	0.0553589
7100477	NLF2	-1.07472	0.0412598
460066	HAO2	-1.07464	0.0479126
3190273	DSCR10	-1.07431	0.0180664
4200746	BPI	-1.07322	0.0353394
7100519	CEP57	-1.07079	0.0553589
6020653	BTBD3	-1.07058	0.0301514
5490609	KRTAP4-7	-1.06912	0.0479126
6660369	GCNT2	-1.06436	0.0150757
7100148	TAS2R44	-1.06393	0.0180664
1980768	SIAH2	-1.06005	0.0102539
7100639	ERRFI1	-1.05815	0.0180664
4230168	MANBA	-1.05464	0.0553589
3170692	EXOC8	-1.05419	0.00537109
4860438	DMXL2	-1.05032	0.0479126
670475	C4orf19	-1.04918	0.0479126
4480398	C5orf42	-1.04819	0.0479126
1470044	OR52E2	-1.04792	0.0150757
3940255	CTR9	-1.04638	0.0255737
4900692	FOXB2	-1.04603	0.0150757
6560717	POMP	-1.04355	0.0479126
4230070	FBXO4	-1.04316	0.0255737
5870110	PLA2G2E	-1.04192	0.00671387
610739	LRRC19	-1.04136	0.0553589
460168	XCL1	-1.03932	0.0479126
5900440	SLCO1A2	-1.03805	0.0150757
2490255	ADAM22	-1.03747	0.0553589
5720687	GRM5	-1.0366	0.00201416
6370377	C19orf12	-1.03411	0.0150757
3060309	PRLR	-1.03283	0.0353394
2340349	SYNE1	-1.03213	0.0124512
1740669	APOH	-1.03014	0.0553589
4050735	XPOT	-1.02963	0.0412598
3460592	FEZF2	-1.02745	0.0553589
2640619	ZNF91	-1.02616	0.0353394
5340301	FRG2	-1.02507	0.0412598
4260524	LOC390688	-1.02409	0.0301514
2490253	NOBOX	-1.02208	0.0180664
1300202	DSCAM	-1.02159	0.00836182
4640152	ASB11	-1.02039	0.0255737
3450139	SUSD4	-1.01989	0.00836182
4760739	NLRP13	-1.01754	0.0412598
130255	CSNK2A1	-1.01684	0.0215454
2750594	PFN3	-1.01458	0.0124512
5310132	STAP2	-1.01428	0.0553589
130402	TAS2R14	-1.01214	0.0553589
5090386	PRPF4B	-1.01086	0.0553589
2100368	GOLT1B	-1.00823	0.0479126
4810731	ATP6V0A4	-1.00434	0.0353394
4230221	KLK7	-1.00422	0.00427246
2320093	PIGY	-1.00356	0.0412598
6840750	GKAP1	-1.00298	0.0124512
3520762	DYNC1I1	-1.00071	0.0479126
5960221	ISCA1	-0.99892	0.0412598
6840593	ARMC10	-0.997894	0.0412598
520341	ANKRD49	-0.997253	0.0479126
5960070	ELAVL3	-0.99669	0.00335693
6620364	SSX2	-0.996399	0.0353394
6100215	DDX25	-0.995574	0.0301514
2260110	GRIK1	-0.995311	0.0553589
6450148	KRT33B	-0.99393	0.0479126
1450367	DDX53	-0.993158	0.0215454
360358	REPS1	-0.992312	0.0255737
520706	UBE4A	-0.991215	0.0479126
150136	ESRRG	-0.990896	0.0553589
4230189	TXNL2	-0.989721	0.0353394
3780609	RAD51	-0.98909	0.0215454
4780189	C10orf141	-0.988835	0.0353394
1450619	KNG1	-0.98868	0.0412598
4200504	MET	-0.987824	0.0412598
6560020	COMMD2	-0.986816	0.0255737
2230600	MYO7B	-0.98633	0.0353394
2900167	NME7	-0.984792	0.0412598
7650253	ABCA5	-0.980378	0.0301514
3990593	TADA3L	-0.980161	0.0150757
5890047	ZDHHC17	-0.97985	0.0412598
3710091	FABP2	-0.978163	0.0412598
1400343	PHYHIP	-0.976521	0.0102539
1340612	OR2T1	-0.974235	0.00671387
3520470	LOC143543	-0.973831	0.0301514
730435	KIN	-0.973535	0.0301514
240646	DHX36	-0.970348	0.0553589
2970349	DEFB129	-0.969966	0.0353394
730538	OR9G9	-0.966279	0.0553589
1990519	GAGE4	-0.966142	0.0215454
4120184	CDC73	-0.964751	0.0553589
1500427	LIM2	-0.964642	0.0412598
2640598	SMC1B	-0.964515	0.0124512
580369	NDUFS4	-0.963246	0.0479126
1430086	SI	-0.962937	0.0353394
5700102	ALDH1A2	-0.962555	0.0479126
5130682	PRNPIP	-0.957914	0.0180664
1110661	C9orf166	-0.957063	0.0102539
6590438	REG4	-0.956906	0.0553589
5560288	ZNF599	-0.953474	0.0124512
5560241	DST	-0.953041	0.00335693
2480139	PTGFR	-0.951903	0.0150757
4120593	MICALL2	-0.94925	0.0553589
5890110	MED13	-0.947557	0.0124512
6200577	CREB5	-0.947405	0.0180664
6660347	ZNF322A	-0.945694	0.00671387
2810139	HOXA1	-0.944878	0.0301514
5130615	SSX4B	-0.944142	0.0215454
1570739	GTF2A1	-0.942734	0.0353394
4730309	PCCA	-0.942654	0.0553589
3290368	IGFBP1	-0.941586	0.0215454
6350463	MDK	-0.939808	0.0479126
2710195	TARS	-0.939495	0.00671387
7040327	ALDH5A1	-0.938317	0.0412598
3830189	GDF1	-0.932499	0.0301514
4830136	PAX2	-0.932154	0.00537109
730180	DHX57	-0.930885	0.0215454
5340128	SEMA6D	-0.930741	0.0124512
610047	IFNA1	-0.928238	0.0553589
1170136	RFK	-0.927305	0.0412598
2650524	RPL34	-0.922933	0.0255737
2900739	SRPK2	-0.921617	0.00537109
5490672	B3GALNT1	-0.918904	0.0412598
520681	UQCRB	-0.915704	0.0180664
6220113	DEPDC7	-0.914934	0.0479126
1240477	RTN4IP1	-0.913426	0.0553589
5340450	LOC116236	-0.909865	0.0353394
6250669	CSN1S1	-0.909226	0.0479126
5960253	TRMT5	-0.908034	0.0180664
1690431	C15orf2	-0.906317	0.00836182
4040309	KCNK9	-0.904805	0.0353394
3140241	CXorf58	-0.903175	0.0301514
6290367	SEC61G	-0.901685	0.0180664
430070	NBEA	-0.897789	0.0353394
2570438	KIFC3	-0.895534	0.0479126
4120743	MYADML	-0.893518	0.0353394
6040747	AHCTF1	-0.892584	0.0150757
1300427	LOC253012	-0.891589	0.0412598
4120392	PLA2G12B	-0.890906	0.0353394
540170	CCT5	-0.890202	0.0553589
70035	ZFP42	-0.8899	0.00671387
4590014	GRB14	-0.889529	0.0353394
3390504	RAPGEF6	-0.888102	0.0479126
7510059	C7orf45	-0.887758	0.0215454
6650370	TPD52L3	-0.887538	0.0215454
4610110	CD300LB	-0.886945	0.0553589
6370195	RAB11FIP4	-0.886415	0.0180664
940424	RYK	-0.886314	0.0255737
2260040	NKX2-8	-0.885659	0.0150757
2260372	ANKRD20B	-0.882859	0.0479126
7330180	AUH	-0.882029	0.0301514
7210390	ZFYVE1	-0.878897	0.0553589
7000711	FLJ26850	-0.875441	0.0479126
4830376	ASCL1	-0.875359	0.0479126
770551	PTGFR	-0.871846	0.00537109
610170	EREG	-0.869091	0.0353394
4480669	GALNT11	-0.868511	0.00427246
6520600	AREG	-0.867132	0.0215454
4180403	PI4K2B	-0.865823	0.0255737
4010176	PPP2R2B	-0.861098	0.0301514
6960687	DUSP2	-0.860124	0.0353394
6580463	GTF2A1L	-0.857644	0.0215454
5490189	PMS2	-0.854096	0.0553589
6480484	AJAP1	-0.850006	0.0412598
1410369	GLI1	-0.847255	0.0301514
610523	C14orf142	-0.846804	0.0412598
770070	NMNAT2	-0.845671	0.0412598
3360156	TIMM8A	-0.842329	0.0553589
6770707	SQRDL	-0.841539	0.0479126
780437	SOAT2	-0.84123	0.0479126
4040047	ZNF780B	-0.837205	0.0255737
1850035	PPIA	-0.836412	0.0255737
4610431	ACTG2	-0.833092	0.00836182
1940327	KCMF1	-0.832572	0.0412598
6840403	LOC389458	-0.832217	0.0412598
4590164	MGC119295	-0.832045	0.0553589
1940301	MARVELD2	-0.83201	0.0255737
2680039	CLCC1	-0.829168	0.0553589
6760593	OSBPL10	-0.828002	0.0412598
7610373	CCL28	-0.824006	0.0255737
6110634	ERLIN1	-0.820873	0.0479126
6980332	HUWE1	-0.820626	0.0255737
4180392	GPHA2	-0.820196	0.0301514
5900692	GSTK1	-0.817784	0.0301514
2600181	CT47.7	-0.815292	0.0553589
4850605	TAF1A	-0.813684	0.0479126
4640132	C8orf45	-0.812538	0.0553589
6130121	STAG3L1	-0.810169	0.0412598
2100286	ALS2CR8	-0.807817	0.0553589
110471	MUC4	-0.806874	0.0255737
7380148	BAGE5	-0.804308	0.0412598
5570484	HRNR	-0.801936	0.0180664
5550270	IRX1	-0.799906	0.00836182
6250026	SLC16A1	-0.797567	0.0412598
4070132	PPAT	-0.796739	0.0301514
1090037	OR2T33	-0.796015	0.0124512
1400377	KIDINS220	-0.794754	0.0412598
3180075	PDIA3	-0.794105	0.0553589
2260373	SOX5	-0.793779	0.0553589
5690554	PPM1D	-0.793605	0.0479126
7380270	MRPS35	-0.791741	0.0412598
1850097	CA8	-0.790991	0.0353394
630292	SLC27A6	-0.790322	0.0102539
1010170	BACH1	-0.786996	0.0412598
60128	PTDSS1	-0.786709	0.0150757
1660674	NUDT22	-0.781482	0.0479126
2640142	LOC400566	-0.77988	0.0553589
7510332	METT11D1	-0.779521	0.0479126
160064	EGLN2	-0.778975	0.00537109
1090259	RPS6KC1	-0.774192	0.0255737
6380452	DNA2	-0.772481	0.0215454
2350730	CGA	-0.771583	0.00836182
2000291	PCGF3	-0.768948	0.0180664
1740288	RFPL1S	-0.76776	0.0553589
6040086	CYP3A7	-0.764168	0.0479126
3140411	ZNF92	-0.762535	0.0124512
5690546	RFPL4B	-0.761054	0.0255737
1850564	LBP	-0.760205	0.0353394
2340575	LRRC1	-0.758441	0.0215454
5270041	AGL	-0.757513	0.0553589
6520300	PAK7	-0.755286	0.00537109
1260068	FST	-0.753681	0.0479126
6180300	PIGK	-0.753092	0.0353394
130241	SMARCB1	-0.752475	0.0301514
5220538	WDFY3	-0.751583	0.0412598
1450402	SLC2A9	-0.7489	0.0553589
510451	TIRAP	-0.748562	0.0479126
1090491	IFT81	-0.74694	0.0180664
7050446	C8orf79	-0.745781	0.0353394
3990201	OTUD4	-0.743375	0.0412598
2230670	KIAA1919	-0.743249	0.0353394
10626	TRSPAP1	-0.73901	0.0553589
5810630	PIGP	-0.737032	0.0353394
1850347	GINS1	-0.736329	0.0215454
2190364	WDR13	-0.733495	0.0180664
3840671	FAM81B	-0.733448	0.00201416
5080066	BRWD1	-0.733254	0.0412598
4180133	C13orf3	-0.732054	0.0353394
4860195	SLC35A2	-0.731878	0.0353394
4050433	FOXI1	-0.731764	0.0353394
1570537	TOP1	-0.730852	0.0180664
4560274	CALN1	-0.729732	0.0553589
3610347	DDX26B	-0.729616	0.0553589
6370026	SCN4B	-0.729561	0.0255737
2350543	EID2B	-0.72913	0.0479126
6760564	CHRM2	-0.728746	0.0553589
7560435	XKR8	-0.727381	0.0479126
4230224	SET	-0.727306	0.0150757
3400292	CXCL1	-0.726088	0.0301514
4890390	KERA	-0.7259	0.0412598
2190019	CD160	-0.725111	0.0479126
7400204	GLIPR1L2	-0.725005	0.0412598
1710670	KIAA1920	-0.719832	0.0553589
4730458	CLTC	-0.716857	0.0412598
5390021	OR14A16	-0.714036	0.0553589
60154	AARSD1	-0.712692	0.0301514
3140095	PPAP2C	-0.711934	0.0479126
540138	WDR65	-0.710824	0.0180664
110246	PDE8B	-0.709388	0.0553589
830170	OR9A4	-0.708111	0.0180664
4860086	TMEM118	-0.705119	0.0215454
3140364	PTPN12	-0.704236	0.0479126
2030386	COPG2	-0.703925	0.0301514
4010091	SLC4A10	-0.700876	0.0553589
6590324	PTDSS2	-0.700187	0.0412598
270259	NUDT1	-0.698549	0.0479126
4560494	PIK3C2A	-0.696111	0.0479126
2100347	ZNF384	-0.694257	0.0255737
1070612	DVL3	-0.693107	0.0301514
4670220	DYX1C1	-0.690077	0.0301514
1710639	RBM4B	-0.689805	0.0479126
1450446	MCHR1	-0.686751	0.0353394
1940520	PCDHGA4	-0.684548	0.0255737
3310315	SMA5	-0.680128	0.0353394
3830397	DDI1	-0.678234	0.00335693
4810661	KIAA0408	-0.677584	0.0412598
6420681	A2BP1	-0.675471	0.0353394
1440386	LTK	-0.675009	0.0479126
7040619	GPR143	-0.673858	0.0301514
3170440	BCL11A	-0.673069	0.0412598
1070754	CAP1	-0.670758	0.0479126
1850040	C3orf34	-0.670442	0.00836182
1440014	MYO5B	-0.668029	0.0150757
1500193	SMPD1	-0.666578	0.0353394
4920193	RPL27A	-0.66534	0.0412598
6270491	N4BP2L1	-0.661133	0.0255737
7510176	CLDN18	-0.659298	0.0553589
7550475	ZAR1	-0.658513	0.0479126
4040739	LOXHD1	-0.656936	0.0301514
4120681	REG3A	-0.656228	0.0301514
6290500	UPK3B	-0.655054	0.0301514
3890544	NUP37	-0.65491	0.0412598
1740131	HAO1	-0.654806	0.0124512
5890471	L1CAM	-0.653896	0.0412598
6250075	DHTKD1	-0.653175	0.0301514
10279	TAF5L	-0.64816	0.0301514
2320735	PIAS2	-0.646817	0.0553589
2450022	TMEM81	-0.646297	0.0353394
4480520	HLTF	-0.644829	0.0353394
5550240	ZNF675	-0.644461	0.0412598
4180437	ANKRD35	-0.639383	0.0301514
6330195	EP400	-0.635856	0.00537109
5870131	CFTR	-0.629377	0.0412598
2140128	SCD	-0.628485	0.0255737
2260138	TECTB	-0.627177	0.0553589
4210600	FTSJ3	-0.626659	0.0412598
1510270	SIRT5	-0.625207	0.0412598
870484	LACE1	-0.625146	0.0479126
430017	RFXAP	-0.62126	0.0215454
4780113	CALN1	-0.618771	0.0412598
1690424	TRIM43	-0.617097	0.0301514
6370019	TMEM170	-0.616649	0.0150757
5860059	LOC645974	-0.615371	0.0479126
2190010	RACGAP1	-0.610226	0.0553589
1710215	TIGD1	-0.609654	0.0180664
650438	TLK2	-0.609649	0.0215454
150543	FAM83D	-0.607391	0.0255737
1050170	IL22RA1	-0.607082	0.0255737
4540131	MOCS1	-0.606012	0.0301514
2710367	GPR158	-0.601836	0.0553589
1660201	KLHL31	-0.60058	0.0215454
2120017	NOL8	-0.599254	0.0412598
6560121	PIK3C3	-0.595517	0.0553589
6650593	CEL	-0.594707	0.0353394
1070386	CBX1	-0.58979	0.0553589
6900379	NEIL3	-0.587291	0.0301514
4540390	NLRP3	-0.585741	0.0479126
990398	PIP5K1A	-0.585381	0.0301514
540465	ENPP5	-0.582746	0.0553589
5290670	PTPN5	-0.579695	0.0553589
4730626	CHRNB3	-0.579054	0.0553589
6770692	ORC3L	-0.567631	0.0553589
4180609	ANKRD20A3	-0.567513	0.0412598
6900014	RNUXA	-0.564884	0.0353394
5220068	C4orf14	-0.563691	0.0301514
2810709	SLC22A7	-0.560801	0.0180664
6350341	SDHAP3	-0.556017	0.0124512
670050	RGS8	-0.550712	0.0412598
4860392	FADS6	-0.550621	0.0301514
5560148	MLXIPL	-0.549802	0.0412598
4810458	IL22RA2	-0.538476	0.0180664
4490025	KIF21B	-0.530857	0.0412598
1090112	C21orf57	-0.527344	0.0479126
130376	C15orf37	-0.526626	0.0255737
3120377	CACNG5	-0.525865	0.0479126
4640672	FIGF	-0.52525	0.0412598
2070494	PRC1	-0.520703	0.0479126
6020255	EGR2	-0.519914	0.0553589
6980064	BMP6	-0.519778	0.0301514
6290333	IL17RC	-0.51912	0.0553589
520743	OR2A7	-0.515515	0.0553589
5310253	RASGEF1A	-0.499827	0.0479126
7150278	ICAM1	-0.498579	0.0479126
1230196	AHCTF1	-0.493487	0.0479126
4250768	COIL	-0.486853	0.0479126
4900433	AMBP	-0.485247	0.0180664
1580402	SLC35B2	-0.484275	0.0553589
6200242	NLK	-0.480539	0.0553589
2100142	KIAA1553	-0.479207	0.0215454
6330576	PODXL	-0.463664	0.0553589
580026	FAM86A	-0.462765	0.0301514
2100309	XPNPEP3	-0.44558	0.0479126
2480471	TCEAL5	-0.440265	0.0553589
2260521	C1orf25	-0.436381	0.0553589
240615	LRP11	-0.41947	0.0479126
670446	FAM86C	-0.418972	0.0553589
2370047	VSIG1	-0.416112	0.0553589
1230739	GJC1	0.591949	0.0301514
2490537	TNFRSF1B	0.594843	0.0553589
290376	PSMD4	0.595745	0.0553589
3130020	CAV3	0.605552	0.0479126
6510307	ST5	0.617419	0.0553589
460767	BGN	0.629566	0.0353394
5860519	CSPG4	0.632288	0.0553589
3120180	CACNA2D2	0.658864	0.0102539
1090142	ANKRD34A	0.676964	0.0553589
4280435	LST1	0.690177	0.0353394
20647	ANTXR1	0.698775	0.0479126
6520056	C1QTNF4	0.716784	0.0479126
5130180	FOXH1	0.725098	0.0301514
7550167	SV2A	0.729599	0.0553589
6100180	EFEMP2	0.756343	0.0301514
2650148	WDR41	0.757712	0.0479126
2900608	INHBA	0.760646	0.0412598
7650068	WDR86	0.761773	0.0301514
4640343	LST1	0.770272	0.0255737
6290356	SERPINF1	0.772877	0.0353394
4670279	CARD11	0.779059	0.0255737
5130671	CDKN2A	0.804006	0.0553589
1510372	COPS2	0.804982	0.0301514
4290431	DPYSL3	0.828893	0.0553589
5080192	SERPINE2	0.835801	0.00427246
130161	LCK	0.843074	0.0215454
6180392	ADAM12	0.850233	0.0353394
3180537	CBX2	0.850446	0.0124512
3130390	HYAL1	0.85249	0.0180664
160368	SEMA6B	0.858323	0.0553589
5570129	ITGBL1	0.865416	0.0412598
5360743	COL16A1	0.869269	0.0353394
4920148	ALDH1A3	0.872623	0.0479126
5870164	SLA	0.88047	0.0479126
1070014	CSF1R	0.881807	0.00836182
60762	GJA5	0.886047	0.0301514
4260424	PARD3B	0.887693	0.0255737
4560328	FSCN1	0.887766	0.0353394
6370435	ETS1	0.89133	0.0102539
6940609	PDGFRA	0.891752	0.0301514
1850471	IL18BP	0.893928	0.0412598
7210497	NUAK1	0.894976	0.0150757
4010398	RASSF2	0.898551	0.0255737
4560739	MAP2K3	0.900553	0.0412598
1580446	PDLIM7	0.900734	0.0124512
5870138	VWF	0.906332	0.0102539
5260414	LENG1	0.913075	0.0255737
6060612	COL1A2	0.927144	0.0301514
3420026	FAS	0.930831	0.0412598
6660187	FIT1	0.936311	0.0553589
1240095	LOC162073	0.944753	0.0353394
3890689	CD247	0.949628	0.0479126
4570646	NRF1	0.95037	0.0412598
10392	LRRC23	0.95411	0.0479126
5220093	HAVCR2	0.955894	0.0255737
7510079	CETP	0.956452	0.0180664
2360215	GSTT2	0.960844	0.0301514
7330142	TGFB1I1	0.961421	0.0255737
5290561	DHX30	0.9656	0.0553589
1740541	LOC92017	0.966901	0.0301514
6250414	GGA1	0.973971	0.0553589
3420564	EVI2B	0.97468	0.0150757
3170546	C8ORFK36	0.976354	0.0479126
6380161	BTK	0.978447	0.0553589
4670441	FBLN5	0.982459	0.0479126
5910082	TMEM1	0.983703	0.0215454
2260619	MIB2	0.986022	0.0553589
130524	EDIL3	0.989255	0.0479126
6620050	IFFO	1.00158	0.0215454
3890373	ITGB2	1.00224	0.0215454
3800333	CALML4	1.00727	0.0553589
6450092	C5AR1	1.00773	0.0353394
6580711	AEBP1	1.01244	0.0102539
4920369	COL5A1	1.01527	0.00262451
5860717	ROBO3	1.01642	0.0553589
2940750	CALML4	1.02484	0.0255737
2600164	THBS2	1.02516	0.0479126
5290600	TTLL1	1.0311	0.0479126
4180068	LSP1	1.03393	0.0553589
6760475	COL4A2	1.03592	0.0412598
2340110	GPR34	1.03646	0.0353394
270068	SMOX	1.03708	0.0553589
50270	FAM70A	1.03727	0.0553589
6110692	TNRC6B	1.03795	0.0553589
830278	C9orf19	1.04251	0.00152588
4880626	GIMAP4	1.04409	0.00671387
50309	DPYSL4	1.04455	0.0412598
1470392	PRMT2	1.04578	0.0180664
5910500	SYT11	1.04692	0.0479126
4890382	ILVBL	1.04959	0.0553589
3440754	IL32	1.05122	0.0479126
7050468	LILRB5	1.05427	0.0479126
360500	SRGN	1.05612	0.0150757
7100364	CCDC136	1.05864	0.0479126
3460161	RAB3IL1	1.06701	0.00836182
840148	AP2M1	1.06935	0.0553589
4050041	CERK	1.07253	0.0479126
2650594	ARHGAP9	1.07256	0.0353394
1240615	LPHN2	1.08457	0.0150757
3420767	HEMK1	1.08585	0.0479126
2320162	CUGBP2	1.09296	0.0301514
7610128	ANKRD38	1.09539	0.0102539
2350685	HEY2	1.09691	0.0215454
6860278	NINJ2	1.09979	0.0553589
2000438	MFNG	1.10105	0.00262451
5560079	GPBAR1	1.10628	0.0255737
1690068	MAP1B	1.10661	0.0479126
2760689	MAGEE1	1.10859	0.0353394
7510551	FLJ21986	1.11253	0.0255737
3290605	INS-IGF2	1.12022	0.0301514
7650181	MOBKL2C	1.12179	0.0180664
6270398	NR4A3	1.12334	0.0215454
3940438	NCF1	1.12675	0.0553589
2510091	COL8A1	1.12805	0.0102539
2480114	UBE2J2	1.1312	0.0412598
2940164	PKMYT1	1.1329	0.0412598
6840020	TNFSF13B	1.13484	0.0180664
2480327	MYL9	1.13543	0.0124512
2100576	ARAF	1.13663	0.0353394
3120142	SULT1A3	1.13776	0.0124512
10309	LOC440248	1.14166	0.0301514
7160768	COL12A1	1.14608	0.00262451
3440386	ECM1	1.14741	0.0353394
7650296	DCN	1.14769	0.0124512
990646	GJA5	1.14866	0.0255737
1580048	CAST	1.14971	0.0255737
7570070	MURC	1.15221	0.0215454
6580707	TFE3	1.15263	0.00671387
5910431	COL4A1	1.15323	0.00262451
5290519	LRRC34	1.15797	0.0255737
3190288	LYL1	1.15833	0.0124512
5720692	COL13A1	1.16176	0.0150757
4230377	PDK2	1.16263	0.0301514
2650162	CCDC80	1.16429	0.0412598
2060128	ARMC6	1.16661	0.0215454
6250241	APOB48R	1.16837	0.0353394
5310053	LTB	1.16949	0.0301514
940504	RUNX2	1.16991	0.0353394
5310537	MRPL16	1.17234	0.0301514
70196	COL8A2	1.17415	0.0150757
7000044	KIAA0774	1.17429	0.0124512
6040196	PRKCD	1.17956	0.0353394
2680458	CPT1A	1.18176	0.0255737
1090255	CNPY4	1.18224	0.0412598
3310747	CLEC14A	1.18292	0.00836182
5670605	MATK	1.1832	0.0215454
3400019	RGS2	1.18337	0.00335693
150482	SLITRK2	1.18576	0.0553589
7650451	ZNF683	1.18943	0.0255737
4280468	LLGL2	1.19382	0.0479126
6290400	CD247	1.19511	0.0479126
5340576	TRIO	1.19597	0.0412598
3360113	MEG3	1.196	0.0215454
5900091	PDE4DIP	1.1997	0.0479126
6180743	LAIR2	1.19971	0.00671387
6100291	SNX15	1.20203	0.0412598
2710286	LRP1	1.20579	0.0412598
2900468	IQSEC3	1.20717	0.0412598
1430403	FGD4	1.20774	0.0553589
7650747	ARHGAP30	1.2102	0.0412598
1660386	PTPRO	1.21126	0.0479126
3610521	PCDHGB6	1.21334	0.0180664
60619	KLRF1	1.2149	0.0479126
2600154	HSPB6	1.21694	0.0301514
1770196	RG9MTD3	1.21707	0.0180664
4180494	ITGAL	1.21753	0.0353394
3140682	DLL4	1.22211	0.0301514
4200564	PITX3	1.22621	0.0255737
240239	ZBTB7A	1.23326	0.0353394
2000739	SHOX2	1.23481	0.0102539
1770497	DEFA6	1.23713	0.0553589
5420093	C22orf26	1.23753	0.0412598
6380402	SYNE1	1.2418	0.0301514
1660497	ADAMTS4	1.24196	0.00427246
4640021	MAP1LC3A	1.24583	0.0353394
4610246	OMD	1.24676	0.0150757
1440196	MAG	1.25055	0.0301514
670273	DPYD	1.25348	0.0553589
3360348	LTBP3	1.2545	0.0412598
6560064	LSR	1.25734	0.0412598
1070114	HEYL	1.25856	0.00335693
2120021	COL3A1	1.25981	0.00671387
150035	ABCA8	1.26146	0.0255737
1170274	FCN3	1.26195	0.0479126
4850561	PRM1	1.26269	0.00671387
6860019	RNF180	1.26493	0.0124512
6450129	ITM2A	1.26734	0.0124512
4480593	FBN1	1.26884	0.0180664
60563	F2RL2	1.27088	0.00671387
7100274	ALDH6A1	1.27354	0.0255737
510520	ARHGAP22	1.27385	0.0353394
4810307	LCP2	1.27425	0.0180664
4150184	LAIR1	1.27585	0.0479126
7380368	WDR74	1.27655	0.0553589
650328	TNFRSF4	1.28079	0.00537109
5700008	TIE1	1.28427	0.00201416
7570367	GPR65	1.28546	0.00836182
4560047	CD74	1.28647	0.0215454
4280524	LEPREL1	1.28682	0.0102539
3520102	CCL4L1	1.28704	0.00335693
1820576	PITPNM2	1.29006	0.0479126
7200743	SLAMF6	1.29058	0.00671387
6980075	CCR5	1.29083	0.00537109
5270400	ZSWIM3	1.2909	0.0412598
6280754	CDK3	1.29119	0.0479126
3520475	YDJC	1.29213	0.0353394
5820292	COPZ2	1.29333	0.0412598
1070450	PTGS1	1.29448	0.0353394
7160474	HLA-DQB1	1.29554	0.00836182
2640678	SKIP	1.2969	0.0301514
5260343	SCG5	1.30172	0.0412598
1850382	GIPR	1.30216	0.0255737
7330035	SFRP4	1.30288	0.0479126
4590408	RNF19A	1.30497	0.0353394
6520079	EFTUD1	1.30764	0.0215454
70167	LY96	1.31155	0.00537109
4610044	AGPAT1	1.31266	0.0553589
4810575	ADAMTSL2	1.31538	0.00262451
7380719	IGFBP6	1.31741	0.0150757
940484	TMPRSS3	1.31855	0.0553589
2320228	ADARB1	1.32124	0.0180664
3440504	FMNL3	1.32296	0.00335693
650040	PILRA	1.32801	0.0180664
5820142	ACSF3	1.32826	0.0553589
770167	CD79B	1.33218	0.0150757
6330338	ITGA5	1.33277	0.000610352
1010446	C1QTNF6	1.33446	0.0353394
5570731	C8orf4	1.33491	0.0412598
5310437	MYL9	1.33982	0.0301514
990070	MEST	1.34848	0.0553589
1400592	LRRC32	1.34993	0.0215454
5900025	FGF11	1.35155	0.0479126
5890193	MS4A4A	1.3585	0.00537109
3780603	GPR116	1.36132	0.0412598
6560722	RASGRP2	1.3629	0.0553589
5670475	GCHFR	1.36598	0.0412598
2190020	GNG2	1.36668	0.0353394
4040093	GIMAP6	1.37233	0.0180664
6280739	RAG1	1.37325	0.0150757
6620465	RECQL5	1.37772	0.0553589
5960762	PCDH18	1.38005	0.0479126
1170730	MYO18A	1.38045	0.0553589
3390487	RECK	1.38062	0.0124512
7210600	PRSS27	1.3819	0.0412598
3870458	BRDG1	1.38245	0.0553589
4120386	PCOLCE	1.39036	0.0553589
3390291	MANBAL	1.3907	0.0180664
1470020	GTPBP1	1.39269	0.0255737
7560561	ELMO1	1.39385	0.0412598
4900632	ZNF706	1.39519	0.0479126
50278	LAIR2	1.39618	0.0102539
2850131	KANK1	1.39754	0.0102539
4890689	CTHRC1	1.40392	0.00537109
6980192	HBZ	1.40435	0.0180664
7550307	PRKCDBP	1.40537	0.0412598
4730133	FIBIN	1.40705	0.0301514
2570240	SULF1	1.40935	0.0553589
5700458	LOXL1	1.41097	0.0301514
1990196	DACT3	1.4127	0.00012207
6620711	AFAP1L2	1.4139	0.0553589
3060377	MFAP4	1.41534	0.0180664
4560730	XPO7	1.41578	0.0301514
5900152	NOX4	1.41803	0.0124512
4890465	SP3	1.41925	0.0412598
3290240	LOC441120	1.41966	0.0412598
5670121	GALK2	1.41971	0.0150757
1940041	NCF4	1.42049	0.0553589
7610349	HIST1H2BL	1.42183	0.0412598
870524	HOXB8	1.42234	0.0215454
7610050	ABCC5	1.42578	0.0301514
5130154	RGS17	1.42706	0.0553589
4120070	LOC390748	1.43105	0.0479126
1980431	DOK3	1.4356	0.0255737
2760626	PDE6G	1.43897	0.0150757
5490064	EPB41L2	1.44031	0.0479126
6580408	CTSW	1.44037	0.00836182
2850619	VGF	1.44109	0.0353394
4880368	RELT	1.44309	0.00671387
5390095	RASSF2	1.44533	0.0353394
2760112	P2RY5	1.44933	0.0301514
1940047	AIF1	1.45095	0.0353394
3130672	BET1L	1.45158	0.0412598
4040706	CD34	1.45187	0.00671387
940474	SRPX2	1.45394	0.00671387
6330487	SULF2	1.45618	0.0255737
4890544	SPATA22	1.45723	0.0479126
10639	RASSF4	1.46048	0.0215454
3460451	SH3PXD2A	1.46317	0.0255737
3060095	COL12A1	1.4685	0.0479126
4050593	MRC2	1.46855	0.0255737
730138	CXorf21	1.46967	0.0215454
2070537	CCDC124	1.47118	0.0102539
7040008	CD74	1.47344	0.00671387
7570598	COL6A1	1.47941	0.0150757
6480736	PJA1	1.48073	0.0180664
5270520	FAIM3	1.48115	0.0353394
2260482	PTPN6	1.4813	0.0479126
2230242	CNN2	1.48835	0.0215454
6960142	COL1A1	1.49091	0.000305176
1400601	C20orf100	1.49151	0.0255737
3120500	NFKBID	1.49349	0.0412598
1010465	CBARA1	1.49419	0.0124512
4390215	ATP2A1	1.49649	0.0215454
1990189	MT1B	1.49696	0.0353394
3800403	APOC2	1.49704	0.0215454
2640195	LRRC15	1.49836	0.00201416
2690437	CSMD2	1.49841	0.0124512
5690148	REPS2	1.49908	0.0553589
4200270	TMUB2	1.50105	0.0255737
730577	CPXM1	1.50226	0.00427246
6590187	CAMK2D	1.50398	0.0180664
7320274	FLJ10357	1.50421	0.0353394
7510026	BRF1	1.50586	0.0124512
7320204	C1QTNF5	1.50849	0.0479126
3370692	HDGFL1	1.50884	0.0124512
110180	ARHGAP9	1.50997	0.0215454
1570154	GPNMB	1.51286	0.0180664
2030215	TNFSF11	1.51578	0.0353394
6060468	S100A8	1.51708	0.0301514
3370497	TSC2	1.51746	0.0255737
5670382	BRF1	1.51983	0.0412598
4590630	FAM110A	1.52021	0.0553589
4670458	2004-09-01	1.52029	0.0255737
1230673	PPAN	1.52055	0.0479126
450047	CARD6	1.52071	0.0255737
4560164	PDLIM7	1.52563	0.0553589
4920450	ZNF555	1.52934	0.0412598
1500139	HS3ST3A1	1.53471	0.0124512
1780286	HOM-TES-103	1.53672	0.0412598
830259	GSPT1	1.53687	0.0479126
5270681	TMEM110	1.53904	0.0215454
6400681	SP140	1.5427	0.0353394
2970370	PCDH17	1.54285	0.0150757
6860475	RASIP1	1.54587	0.0353394
1580411	CD3D	1.54616	0.00836182
6770438	HIST1H1B	1.55251	0.0301514
7100382	SPSB1	1.55255	0.0301514
3940270	LILRA5	1.555	0.0479126
3990546	PLEKHO2	1.55921	0.0301514
4010768	CTLA4	1.55962	0.000854492
1740044	C18orf25	1.55985	0.0353394
1430142	BMP1	1.56072	0.0215454
3520598	GPR162	1.56231	0.00671387
2140121	BASP1	1.56575	0.0353394
6940068	ENTPD8	1.56994	0.0353394
6400356	GAS2L3	1.57196	0.0255737
7610070	PMEPA1	1.57646	0.0553589
5960068	PDGFRB	1.58307	0.0150757
60184	NDN	1.58955	0.0150757
2760181	COQ3	1.58973	0.00836182
1190142	EMILIN2	1.59804	0.0353394
870193	SP140	1.59998	0.0479126
4560576	MYD88	1.6028	0.0553589
4010296	RNASE1	1.60306	0.0353394
6770360	MARCH2	1.60671	0.00427246
580465	VASH1	1.60803	0.00335693
4390687	POMT1	1.61183	0.0180664
2470114	COL6A3	1.61185	0.00335693
3420164	CLEC7A	1.61236	0.00115967
3290767	CLDN9	1.61254	0.0412598
6350392	SLC1A4	1.61255	0.0479126
4230768	LOC653602	1.61633	0.0479126
1400689	JAM3	1.61845	0.00836182
4150204	PRRX2	1.61893	0.00537109
2970092	SIGLEC5	1.62095	0.0180664
1070435	GAS7	1.62634	0.00671387
6330730	SNAI2	1.62639	0.00836182
3390687	MEFV	1.62816	0.0353394
4280246	HPS5	1.62993	0.0412598
3990433	CENTA2	1.63009	0.0412598
1980180	C9orf95	1.63227	0.00836182
1780445	POGZ	1.63454	0.0553589
5490131	NIPSNAP1	1.63594	0.0553589
2490113	CD248	1.63595	0.00671387
5420240	CMTM1	1.63715	0.0150757
520689	ADAM12	1.63829	0.0301514
7150019	OLFML2B	1.64137	0.0479126
520600	SAP30BP	1.64249	0.0553589
5900414	FUZ	1.6433	0.0353394
2750091	FASTKD2	1.64903	0.0255737
670671	TMEM134	1.65117	0.0353394
5220017	ODZ1	1.65872	0.0553589
5550719	DCN	1.66194	0.0215454
6840372	IGFBP3	1.66687	0.0412598
4670328	ZFP64	1.66714	0.00836182
2100673	KIRREL	1.66772	0.0553589
4010521	CBY1	1.66787	0.0353394
7200603	PIP5K2A	1.67218	0.0553589
3440307	FTSJ1	1.67323	0.0255737
5080523	EHD2	1.67828	0.00012207
1850164	FLJ20920	1.67876	0.0412598
5090553	FLJ42986	1.68058	0.0255737
4480017	SLC22A15	1.68341	0.0553589
3190128	NANOS2	1.6878	0.0353394
2900110	CCDC66	1.6904	0.0553589
3520689	DDX19A	1.69253	0.0124512
3120735	GRB10	1.6937	0.0255737
4480400	CRSP2	1.69723	0.0102539
1580025	GNG11	1.69858	0.0215454
6110551	ISLR	1.70674	0.0412598
2450338	TUSC1	1.70726	0.00262451
3870228	COL13A1	1.70787	0.0255737
1470026	ZDHHC9	1.70811	0.0412598
6770711	CD4	1.70868	0.00671387
2320452	LOC284757	1.71338	0.0479126
6200017	POLR2L	1.71554	0.0180664
4230017	ST8SIA4	1.72104	0.0150757
1580706	FAM70B	1.72878	0.00201416
6380228	ACSL5	1.72932	0.00335693
2570669	C19orf23	1.73275	0.0150757
3940577	DNASE1L1	1.74149	0.0353394
5050274	DHRS12	1.74289	0.0553589
2450095	MGC5139	1.74304	0.0102539
2320564	WISP1	1.74319	0.0479126
5310402	FPR3	1.7441	0.0180664
4860598	HHIPL1	1.74495	0.0353394
580711	SMAD6	1.74526	0.00836182
150093	RECQL5	1.74686	0.0215454
2480372	SCARF1	1.7496	0.0553589
3990440	PITX2	1.75257	0.0215454
10209	HNRNPA1	1.75468	0.00537109
4760497	KLC4	1.75505	0.0353394
1470386	CPNE8	1.75567	0.0150757
780725	ADAM8	1.75734	0.0301514
5390703	SCARF2	1.76081	0.0479126
60653	PRR7	1.76292	0.0479126
2600376	HIST1H3B	1.76395	0.0353394
4670113	LOC90925	1.76561	0.0553589
4250575	CYP4B1	1.76568	0.0553589
3130600	BTN3A1	1.76716	0.0553589
5420259	CDC42EP1	1.76861	0.00115967
3520093	LTBP3	1.77332	0.0301514
3440253	SNAP25	1.77467	0.0150757
2230215	CXorf45	1.77481	0.0553589
3120689	ANTXR1	1.77589	0.0353394
6250484	CFH	1.77995	0.0255737
4860494	C3	1.78068	0.0553589
4900187	GTF2IRD1	1.78099	0.0150757
3840367	CAPG	1.78269	0.00836182
5260494	TMLHE	1.78823	0.0124512
6510762	LRRN1	1.78901	0.0479126
6480040	PODN	1.78905	0.00152588
7150762	PTGIS	1.79187	0.0102539
6860750	RASAL2	1.79504	0.0412598
5670228	FN1	1.79925	0.000427246
2060400	NKTR	1.79967	0.0553589
5720451	CHST1	1.80092	0.0215454
1110088	SLMO1	1.80292	0.00335693
2750541	SPHK1	1.80481	0.0180664
7330398	HLA-DRB4	1.80658	0.0255737
6100433	SOX18	1.80682	0.0353394
4210167	CIITA	1.80863	0.0255737
1300576	TMEM107	1.80994	0.0124512
1990070	ADPRHL1	1.81599	0.0479126
5960343	PRIC285	1.81632	0.0215454
5810398	SPI1	1.81745	0.0255737
7330070	LOC201175	1.81989	0.0180664
7380762	UBE2C	1.82118	0.00671387
2030309	SERPING1	1.82315	0.00427246
60070	LPGAT1	1.82366	0.0301514
4070014	APBA3	1.82397	0.0301514
2570091	PHF19	1.82545	0.00836182
270538	PMP22	1.82596	0.0412598
7560138	PMP22	1.83074	0.0255737
5080187	CTAGE5	1.83272	0.0255737
1400053	GRP	1.83314	0.0412598
5560280	SAMD14	1.83566	0.0102539
1170022	C17orf81	1.8373	0.0479126
3710017	AR	1.84137	0.0353394
2100431	RCN3	1.84419	0.00115967
2490593	COL7A1	1.84911	0.0553589
7100010	NBL1	1.85151	0.0553589
3800139	HEXB	1.85215	0.0479126
70504	GREM1	1.85519	0.00335693
5270519	ALPK2	1.85782	0.0215454
1170709	CDH2	1.86005	0.00537109
4890202	KRT3	1.86143	0.0479126
1820279	TSPAN18	1.86228	0.00836182
510246	POSTN	1.86348	0.000854492
360168	MAP3K7IP1	1.86871	0.0301514
3440360	ZNF438	1.86932	0.0255737
3930397	FBXW8	1.87076	0.0412598
6550035	EIF5	1.87187	0.0353394
6330593	PTHR1	1.8749	0.00836182
2810327	GIT2	1.87925	0.0301514
3870484	LUZP1	1.87942	0.0412598
730528	PLAUR	1.87965	0.0215454
6040494	FBLN1	1.88204	0.00335693
4010487	TRAF3	1.88226	0.0353394
6220382	CD68	1.88267	0.0301514
3190537	POLR2J3	1.88855	0.00537109
5960296	CLDN1	1.88958	0.0255737
5290132	COL18A1	1.89203	0.0412598
7380246	MATN4	1.89454	0.0479126
6400370	IL12RB1	1.89499	0.000427246
3450364	THOC6	1.89504	0.0102539
2940435	TFRC	1.89845	0.0412598
4810020	PLEK	1.90624	0.0150757
4780338	SEMA6B	1.90678	0.0353394
2490224	CSDC2	1.90681	0.00201416
4730402	AMZ1	1.90709	0.00671387
6560615	DYRK2	1.91019	0.0255737
1980326	C20orf39	1.91033	0.0412598
7200369	AGER	1.91065	0.0353394
1660564	SLC6A1	1.91499	0.00836182
5550500	MXRA7	1.91602	0.00427246
4260215	PLTP	1.9197	0.0255737
6980541	TIMP2	1.92868	0.00152588
1240561	EXOC3L2	1.92988	0.0255737
1740193	TRIM16	1.93156	0.0412598
1770358	ZDHHC16	1.93231	0.0301514
2600253	PCDHA10	1.94112	0.0553589
580692	ID1	1.94127	0.0412598
4900360	JUB	1.9432	0.00201416
450333	ABCA2	1.94739	0.0180664
7200240	ARHGAP4	1.94785	0.0412598
7150603	KIF26B	1.94814	0.00836182
7210398	GYPC	1.94842	0.0180664
730482	IKZF1	1.94897	0.00671387
7000603	SCN1B	1.95085	0.0479126
2600279	GPS1	1.95321	0.0479126
3780706	COL8A1	1.95407	0.00836182
5490341	CLEC2D	1.95511	0.0479126
2760500	CD38	1.95516	0.0353394
1510364	GBP5	1.95516	0.0102539
6200685	PARVG	1.95601	0.0255737
1450735	COL11A1	1.9646	0.000610352
5090079	C1QTNF1	1.97293	0.0215454
3390747	PCBP3	1.97311	0.0353394
3930343	ALOX5AP	1.97579	0.0255737
4570669	DNER	1.97752	0.0479126
2690731	GPR37L1	1.97807	0.0353394
7560100	NUDT11	1.97881	0.0301514
1580139	C6orf168	1.98062	0.0353394
6220671	PLAUR	1.98265	0.0215454
1440615	OTOF	1.98272	0.0553589
5870561	AKT3	1.98558	0.0412598
4570193	MSR1	1.98902	0.0124512
7380195	BZRPL1	1.99008	0.0124512
2940280	OGN	1.9906	0.00427246
7330292	FBLN2	1.99245	6.1e-05
3360437	PPIL2	1.99885	0.0553589
730414	APOE	2.0005	0.0553589
4540228	CD300LF	2.00128	0.00836182
3400372	PRRX1	2.00306	0.00262451
1500608	HSD3B7	2.00561	0.0124512
1470673	RFX2	2.00603	0.0412598
4490500	ITGAX	2.00608	0.00335693
5570575	CCDC32	2.00669	0.00427246
1090136	IDH3G	2.0087	0.0255737
160500	GRP	2.0106	0.00671387
3140653	C16orf86	2.01232	0.0412598
2190048	OPA3	2.01605	0.0180664
7320670	TSC22D1	2.01671	0.0215454
2370270	ARRDC5	2.01755	0.0353394
6510465	PLD3	2.02233	0.00262451
620010	N4BP3	2.03551	0.0412598
5050603	TBC1D10C	2.03598	0.0412598
130390	OLFML1	2.03649	0.0255737
3170093	KIAA0247	2.03773	0.00671387
2570564	HLA-DRA	2.03852	0.00427246
6060315	FERMT3	2.04025	0.0215454
4210544	SELPLG	2.04082	0.00537109
1230564	WWC2	2.04561	0.0102539
4180014	ZNF414	2.04704	0.0180664
1090132	PARP10	2.05097	0.0301514
7320193	GHRL	2.0527	0.0180664
6290050	PSRC1	2.05706	0.0180664
7320592	MARK2	2.0584	0.0553589
3390543	C13orf33	2.06091	0.0301514
1740471	TINF2	2.06229	0.0215454
430333	NLRX1	2.07129	0.00335693
3800470	MBOAT7	2.0717	0.0180664
5870239	SEMA7A	2.07488	0.0301514
780110	C1QTNF6	2.07536	0.00537109
1580709	NID2	2.07617	0.00152588
5270095	C21orf29	2.07699	0.0553589
3400600	ADAMTS2	2.07791	0.0180664
3360669	PODXL2	2.08206	0.00836182
6760484	FLJ25996	2.08687	0.0479126
2680646	RUFY1	2.08816	0.0553589
4730747	IGLL1	2.09095	0.0215454
1050360	HLA-DPB1	2.09242	0.0150757
1980750	APOL3	2.09324	0.000610352
4490709	FILIP1L	2.09333	0.0102539
6900209	ADAM19	2.09414	0.0301514
5670373	C20orf179	2.09453	0.0553589
840528	TRIM47	2.09577	0.00671387
2900390	VCAM1	2.09598	0.00201416
6840608	AKAP2	2.09867	0.0412598
520392	P2RY13	2.09914	0.0102539
6620292	C10orf54	2.09926	0.0479126
4860577	SH3BP5	2.10012	0.0215454
2970209	SLC47A1	2.10127	0.0479126
6250010	GPRIN3	2.10385	0.0353394
4490020	MXRA5	2.10514	0.00427246
10068	SDS	2.10729	0.00335693
3290402	AGTRL1	2.11564	0.000854492
6020152	SH3KBP1	2.12485	0.00836182
2490669	NLRP1	2.12561	0.00335693
360475	PLAUR	2.12614	0.000427246
6770762	TPPP3	2.1301	0.00427246
2190129	ST6GAL2	2.13207	0.0353394
3990561	LY6H	2.13372	0.00427246
6290270	MNDA	2.13538	0.0353394
1660309	THOC4	2.14097	0.00115967
7400735	LUM	2.14214	0.00335693
4860025	KCNH4	2.14716	0.0412598
6100095	GCGR	2.14726	0.0301514
5220142	LIMK2	2.14961	0.0180664
3140634	MECR	2.15309	0.0301514
1980059	RASSF2	2.15537	0.0215454
6330356	LASS5	2.15598	0.0301514
5310397	LRRC25	2.1565	0.000854492
7160112	TMEM104	2.16343	0.0102539
5270544	GRAP	2.16834	0.00201416
290026	MUTYH	2.16864	0.0255737
6400291	PCDH7	2.16912	0.0553589
6200025	C11orf41	2.17019	0.00262451
6480176	ZNF367	2.17062	0.0301514
3360390	ABCG4	2.17121	0.0255737
620291	VAV3	2.17797	0.0215454
3440739	HBB	2.18276	0.00836182
4210403	SLC1A3	2.18341	0.00671387
770639	PDLIM7	2.18782	0.0353394
5390437	RAB23	2.18812	0.0150757
2370010	GZMH	2.19084	0.000854492
780021	OPN3	2.19135	0.00335693
6270411	GAS1	2.19314	0.00427246
6400603	PVRIG	2.19519	0.00537109
6840209	LGALS4	2.19797	0.0255737
1300435	C1orf183	2.20271	0.00427246
1300154	ACD	2.20454	0.0301514
4230673	GRM2	2.20648	0.0150757
4780612	UNC93B1	2.21206	0.00537109
4570692	CPSF3L	2.21669	0.0150757
1770504	HLA-DRB3	2.21708	0.0255737
1570010	C3orf37	2.21965	0.0301514
1710736	DOCK10	2.22349	0.0180664
160692	MYOM1	2.22376	0.00537109
3140064	C22orf34	2.22652	0.0102539
5130630	TUBGCP6	2.23016	0.0215454
6370348	DEAF1	2.23413	0.00836182
6110440	C19orf15	2.23484	0.0180664
730195	LOC407835	2.23809	0.0150757
2570154	MFAP5	2.23991	0.00012207
4480152	OGN	2.24065	0.00671387
2120204	AGPAT3	2.245	0.0124512
2850471	KCTD12	2.24603	0.00152588
4480035	LRRC17	2.25758	0.0180664
3800132	TMPRSS9	2.26264	0.0102539
4010452	SLC38A6	2.26805	0.0412598
1170019	C9orf16	2.26825	0.0301514
50341	SCAMP2	2.27044	0.0255737
1440341	C1QC	2.27061	0.0255737
4830044	TMED8	2.27592	0.0553589
3420288	PDPN	2.28086	0.000427246
2940446	TGM2	2.28194	0.0553589
5870040	SUPV3L1	2.282	0.0353394
5090615	MFAP2	2.28202	0.0102539
3800402	ESAM	2.28413	0.00201416
6590026	ZNF521	2.28965	0.000854492
7650672	ANGPTL2	2.2912	0.00671387
6580717	ZMYND15	2.29238	0.0124512
7570309	SPRY4	2.29521	0.0353394
3850221	DSEL	2.296	0.0215454
6180706	LY6H	2.29899	0.00201416
2450164	TMEM102	2.30055	0.00537109
5050437	SCAND1	2.30384	0.0215454
4780010	ARL4D	2.30476	0.0301514
7570753	PCDHB2	2.30941	0.0124512
6580112	CACNG2	2.30984	0.0124512
870603	CCL11	2.31572	0.0255737
6110079	CRYAB	2.31674	0.0180664
6250435	ARHGEF3	2.31756	0.0412598
1690768	ZEB1	2.31929	0.00152588
2370632	MMP11	2.31947	0.00427246
150551	FMNL3	2.3205	0.0301514
1400519	PMS2L5	2.3263	0.0479126
870431	WISP1	2.32652	0.00152588
4050431	ASPN	2.33096	0.000183105
2640706	HCCA2	2.33625	0.0124512
6900440	SLC25A1	2.3373	0.0215454
6270750	RASGRF2	2.34338	0.0412598
5560300	COL5A3	2.3438	0.0479126
6110427	CLIP1	2.36157	0.0479126
6400427	CILP	2.36785	0.00836182
5080608	LAT	2.37052	0.0353394
4050768	CHST13	2.37119	0.0124512
2320402	CCDC24	2.37637	0.00427246
7320270	PNMA3	2.37818	0.0479126
6250110	TNS1	2.38253	0.0102539
5960747	TRIM22	2.3839	0.0150757
4250328	CHSY3	2.38903	0.0102539
7050278	RUNX1	2.39508	0.0102539
60215	CDCP1	2.39552	0.0150757
2650709	CDH11	2.40103	0.00335693
6290673	KLC2	2.40142	0.00836182
3830201	NRARP	2.40442	0.0124512
6980097	NANP	2.4154	0.0412598
4830471	TNIP3	2.42048	0.0102539
2850390	MDK	2.42356	0.0301514
2370561	RORB	2.42787	0.0150757
1510161	PAEP	2.43442	0.00335693
5820240	FNTB	2.43547	0.0553589
6770528	DISC1	2.43557	0.0553589
730612	HTRA1	2.44158	0.00262451
110181	KIAA1199	2.44195	0.00836182
1770561	ITGA11	2.44315	0.000427246
7610538	H1FX	2.44503	0.0479126
620102	MALL	2.4506	0.0353394
6110324	PANK1	2.45355	0.0301514
3460743	COL11A1	2.46811	0.0150757
2810246	LBH	2.47	0.0180664
6480326	MCTP1	2.47558	0.00152588
4290600	C20orf200	2.47785	0.0124512
3710343	ITIH4	2.5014	0.0180664
1470196	MARCH2	2.50579	0.00427246
3520136	FLJ45224	2.50744	0.0180664
3360575	TUBA8	2.50988	0.0255737
1690719	SYNGR2	2.51939	0.0124512
2450725	SLC3A2	2.52042	0.0180664
380196	HCRT	2.52831	0.00335693
6110685	BTBD11	2.53778	0.0124512
650092	MMP13	2.53817	0.0124512
6840408	LY86	2.53839	0.0180664
2480154	SLC26A1	2.54774	0.0255737
6900431	HAGHL	2.56012	0.0180664
4280450	ZNF423	2.56956	0.0353394
1510092	C1QTNF6	2.58643	0.0150757
3130561	CRB3	2.60044	0.0102539
6400044	EPDR1	2.62071	0.00836182
5390056	RIOK1	2.62166	0.00335693
1510674	ZFP37	2.62534	0.00427246
4210465	CD86	2.62671	0.00115967
4570630	ALS2CL	2.6292	0.0124512
3370594	LILRA2	2.63565	0.0150757
6560398	NAT8B	2.65191	0.00537109
1660681	CCDC102A	2.65204	0.0479126
130707	ADC	2.65438	0.00836182
6220170	HTF9C	2.67051	0.00115967
7050719	C1orf162	2.6823	0.000854492
4220044	SLC15A3	2.69183	0.00262451
3450022	C10orf113	2.69415	0.0102539
6840192	ECM2	2.69594	0.000183105
20445	CHST6	2.69959	0.00201416
1740059	HDAC7A	2.70065	0.0301514
6900097	FNDC1	2.70437	0.00427246
430161	SLCO2A1	2.70468	0.00262451
3390274	TEX11	2.7052	0.0215454
2680523	SAMD4A	2.71064	0.00201416
1820114	LILRB4	2.72029	0.00201416
6420692	ADAM12	2.73629	0.00152588
3460414	FAM119B	2.7461	0.0412598
5910113	VCAN	2.74749	0.00335693
5570324	BMP1	2.77328	0.00671387
1820053	SLC43A2	2.79665	0.000854492
1940524	STS-1	2.79988	0.00671387
1770044	SEC14L1	2.80003	0.0255737
3130220	TMEM158	2.81595	0.000183105
6840164	GPNMB	2.81774	0.0215454
4920390	ROR2	2.81866	0.00201416
610470	CGB2	2.83214	0.00836182
5820341	XYLT1	2.84033	0.0412598
7150609	ADAMTS2	2.84876	0.0479126
5050382	SPARC	2.86469	0.000427246
5130382	CLDN5	2.87095	0.00262451
10630	IL21R	2.87611	0.000854492
3130026	MAPK8IP2	2.8775	0.0255737
1820681	DPEP2	2.9139	0.00427246
2480477	ZNF436	2.91398	0.0102539
5050634	VENTX	2.91442	0.00012207
4640403	AXL	2.92078	0.00427246
5560468	TPTE2	2.92689	0.00115967
6760719	EMILIN1	2.92885	0.00427246
160070	C16orf30	2.94318	0.000610352
4830338	REC8	2.96911	0.0180664
4120086	LAMC1	3.00456	0.0124512
3400538	IGFBP7	3.0305	0.00537109
1450431	ALS2CR11	3.03984	0.00537109
4490292	COL5A2	3.05861	0.00335693
5260474	C1R	3.14832	0.00201416
5870424	TSHZ3	3.1488	0.000183105
270487	SH2D3C	3.15012	0.0412598
1820386	PARVB	3.16448	0.00335693
3520241	DACT1	3.17107	0.0180664
6860189	HLA-DQB2	3.17204	0.0102539
5810678	RENBP	3.184	0.00836182
2360148	COMP	3.20343	0.000610352
4260593	GGA1	3.21387	0.0150757
7100338	MMP28	3.21895	0.00836182
5050386	OR2K2	3.29356	0.00836182
2750603	PSCD3	3.29484	0.00201416
3390458	COL6A2	3.31103	0.0102539
3800373	CD37	3.32884	0.0215454
6510524	PSCD4	3.34027	0.00152588
20477	HIC1	3.34064	0.00262451
7570692	SCARF2	3.36183	0.00671387
6840050	CTAG1B	3.48284	0.00335693
2750356	COL6A2	3.49368	0.000854492
6480204	THY1	3.51673	6.1e-05
6060324	PRND	3.59497	0.00115967
3830239	NFKB2	3.73811	0.00262451
4610010	LILRB5	3.7713	0.00427246
1780075	BAPX1	3.9289	0.00836182
5090156	NBL1	3.98723	0.0102539
520379	AGBL4	4.06908	0.0180664
5290707	KLK4	4.13556	0.00201416
2030767	CD48	4.1513	0.000305176
4830575	CCDC80	4.30997	0.00335693
5090626	FAP	4.88236	0.000427246
