# Supplementary material for: Progression-specific genes identified in microdissected formalin-fixed and paraffin-embedded tissue containing matched ductal carcinoma in situ and invasive ductal breast cancers
Source: BMC Med Genomics. 2018 Sep 20;11:80. doi: 10.1186/s12920-018-0403-5 (PMC6147035; doi:10.1186/s12920-018-0403-5)
Supplement: Supplementary file 2 — Overlapping genes, Description: Comparison of WG-DASL results with the data from the FF investigation. 124 of the transcripts were found to show differential expression in both investigations (P < 0.05). (XLS 41 kb) [file 12920_2018_403_MOESM2_ESM.xls]

## Sheet: overlapping genes
Additional file 2 Table: overlapping genes
FF investigation [18]				FFPE investigation
ProbeID (Affymetrix)	Gene Symbol	FC (fold change)	p-value (t-test)	Probe ID (Illumina)	Gene Symbol	logFC	IDCvsDCIS_pValue
203886_s_at	FBLN2	1.545	0.00781603	7330292	FBLN2	1.99245	6.1e-05
213869_x_at	THY1	1.9595	0.00005386	6480204	THY1	3.51673	6.1e-05
209758_s_at	MFAP5	2.9195	0.00004859	2570154	MFAP5	2.23991	0.00012207
219087_at	ASPN	2.7294	0.00012851	4050431	ASPN	2.33096	0.000183105
206101_at	ECM2	1.914	0.00470041	6840192	ECM2	2.69594	0.000183105
202310_s_at	COL1A1	2.3744	0.00008628	6960142	COL1A1	1.49091	0.000305176
209955_s_at	FAP	2.9597	0.00002059	5090626	FAP	4.88236	0.000427246
210495_x_at	FN1	1.7819	0.00003129	5670228	FN1	1.79925	0.000427246
210845_s_at	PLAUR	1.5738	0.00098775	360475	PLAUR	2.12614	0.000427246
200665_s_at	SPARC	1.8136	0.00003868	5050382	SPARC	2.86469	0.000427246
219315_s_at	C16orf30	1.9092	0.00010213	160070	C16orf30	2.94318	0.000610352
204320_at	COL11A1	4.0792	0.00000644	1450735	COL11A1	1.9646	0.000610352
205713_s_at	COMP	1.9227	0.00589817	2360148	COMP	3.20343	0.000610352
209156_s_at	COL6A2	2.7734	0.00017431	2750356	COL6A2	3.49368	0.000854492
210809_s_at	POSTN	2.1853	0.00022879	510246	POSTN	1.86348	0.000854492
221698_s_at	CLEC7A	2.2238	0.00024166	3420164	CLEC7A	1.61236	0.00115967
202952_s_at	ADAM12	2.8293	0.00005022	6420692	ADAM12	2.73629	0.00152588
212192_at	KCTD12	2.3479	0.00073151	2850471	KCTD12	2.24603	0.00152588
209351_at	KRT14	-0.2238	0.00610352	4900458	KRT14	-1.74443	0.00152588
204114_at	NID2	2.806	0.00008501	1580709	NID2	2.07617	0.00152588
206796_at	WISP1	1.5978	0.00021247	870431	WISP1	2.32652	0.00152588
220197_at	ATP6V0A4	-0.6618	0.00024414	6110328	ATP6V0A4	-3.76308	0.00201416
212067_s_at	C1R	1.5707	0.00139576	5260474	C1R	3.14832	0.00201416
213909_at	LRRC15	3.61	0.00000187	2640195	LRRC15	1.49836	0.00201416
211980_at	COL4A1	1.8173	0.00040101	5910431	COL4A1	1.15323	0.00262451
203325_s_at	COL5A1	2.432	0.00002909	4920369	COL5A1	1.01527	0.00262451
205991_s_at	PRRX1	1.5523	0.00035887	3400372	PRRX1	2.00306	0.00262451
207173_x_at	CDH11	2.5883	0.00008297	2650709	CDH11	2.40103	0.00335693
221729_at	COL5A2	2.6373	0.00000424	4490292	COL5A2	3.05861	0.00335693
201438_at	COL6A3	2.1061	0.00001075	2470114	COL6A3	1.61185	0.00335693
204455_at	DST	-0.2567	0.00048828	5560241	DST	-0.953041	0.00335693
218468_s_at	GREM1	3.3509	0.00002692	70504	GREM1	1.85519	0.00335693
201744_s_at	LUM	2.0085	0.00009276	7400735	LUM	2.14214	0.00335693
219032_x_at	OPN3	-0.6751	0.00805664	780021	OPN3	2.19135	0.00335693
202388_at	RGS2	2.0657	0.00107535	3400019	RGS2	1.18337	0.00335693
202686_s_at	AXL	1.8951	0.00065889	4640403	AXL	2.92078	0.00427246
204457_s_at	GAS1	1.8727	0.00082586	6270411	GAS1	2.19314	0.00427246
208894_at	HLA-DRA	2.5235	0.00031203	2570564	HLA-DRA	2.03852	0.00427246
203878_s_at	MMP11	2.2434	0.00000114	2370632	MMP11	2.31947	0.00427246
212190_at	SERPINE2	1.7332	0.00369737	5080192	SERPINE2	0.835801	0.00427246
200986_at	SERPING1	1.6855	0.00223599	2030309	SERPING1	1.82315	0.00427246
201162_at	IGFBP7	1.7735	0.00041838	3400538	IGFBP7	3.0305	0.00537109
206584_at	LY96	2.8817	0.00001953	70167	LY96	1.31155	0.00537109
219607_s_at	MS4A4A	2.3769	0.00060473	5890193	MS4A4A	1.3585	0.00537109
213001_at	ANGPTL2	1.8742	0.00028741	7650672	ANGPTL2	2.2912	0.00671387
209619_at	CD74	1.7417	0.00148882	7040008	CD74	1.47344	0.00671387
201852_x_at	COL3A1	2.3942	0.00000755	2120021	COL3A1	1.25981	0.00671387
219243_at	GIMAP4	1.5185	0.00364212	4880626	GIMAP4	1.04409	0.00671387
205499_at	SRPX2	2.2255	0.00006863	940474	SRPX2	1.45394	0.00671387
202274_at	ACTG2	-0.4087	0.00805664	4610431	ACTG2	-0.833092	0.00836182
206227_at	CILP	1.7864	0.0072659	6400427	CILP	2.36785	0.00836182
214467_at	GPR65	1.5975	0.0014707	7570367	GPR65	1.28546	0.00836182
209823_x_at	HLA-DQB1	1.9787	0.00021126	7160474	HLA-DQB1	1.29554	0.00836182
212813_at	JAM3	1.6004	0.00094838	1400689	JAM3	1.61845	0.00836182
212942_s_at	KIAA1199	1.8696	0.00085234	110181	KIAA1199	2.44195	0.00836182
213139_at	SNAI2	2.3689	0.00013439	6330730	SNAI2	1.62639	0.00836182
201792_at	AEBP1	2.8125	0.00001528	6580711	AEBP1	1.01244	0.0102539
215536_at	HLA-DQB2	1.5943	0.00177842	6860189	HLA-DQB2	3.17204	0.0102539
203417_at	MFAP2	1.9982	0.00043125	5090615	MFAP2	2.28202	0.0102539
201621_at	NBL1	1.5435	0.00653502	5090156	NBL1	3.98723	0.0102539
210135_s_at	SHOX2	1.7826	0.00099153	2000739	SHOX2	1.23481	0.0102539
201893_x_at	DCN	1.923	0.00058526	7650296	DCN	1.14769	0.0124512
200771_at	LAMC1	1.7119	0.00107512	4120086	LAMC1	3.00456	0.0124512
205959_at	MMP13	2.5394	0.00021979	650092	MMP13	2.53817	0.0124512
214770_at	MSR1	1.6454	0.00006456	4570193	MSR1	1.98902	0.0124512
201058_s_at	MYL9	1.6985	0.00184641	2480327	MYL9	1.13543	0.0124512
219773_at	NOX4	2.6063	0.00002621	5900152	NOX4	1.41803	0.0124512
205407_at	RECK	2.2674	0.00302299	3390487	RECK	1.38062	0.0124512
212807_s_at	SORT1	-0.6647	0.0012207	160019	SORT1	-1.80392	0.0124512
213428_s_at	COL6A1	1.9908	0.00007164	7570598	COL6A1	1.47941	0.0150757
221900_at	COL8A2	2.234	0.00099378	70196	COL8A2	1.17415	0.0150757
211742_s_at	EVI2B	2.013	0.00126783	3420564	EVI2B	0.97468	0.0150757
218398_at	MRPS30	-0.558	0.00048828	7200670	MRPS30	-1.59918	0.0150757
209550_at	NDN	1.865	0.00070752	60184	NDN	1.58955	0.0150757
202273_at	PDGFRB	1.5603	0.00014965	5960068	PDGFRB	1.58307	0.0150757
213293_s_at	TRIM22	1.7367	0.00008968	5960747	TRIM22	2.3839	0.0150757
219179_at	DACT1	2.7399	0.00007755	3520241	DACT1	3.17107	0.0180664
202766_s_at	FBN1	3.4276	0.00001202	4480593	FBN1	1.26884	0.0180664
219777_at	GIMAP6	1.7283	0.00246347	4040093	GIMAP6	1.37233	0.0180664
201141_at	GPNMB	1.8193	0.00055242	1570154	GPNMB	1.51286	0.0180664
205269_at	LCP2	2.0951	0.00124923	4810307	LCP2	1.27425	0.0180664
205381_at	LRRC17	2.0029	0.00481678	4480035	LRRC17	2.25758	0.0180664
219257_s_at	SPHK1	1.5899	0.0002745	2750541	SPHK1	1.80481	0.0180664
205239_at	AREG	-0.4052	0.00341797	6520600	AREG	-0.867132	0.0215454
203185_at	RASSF2	1.6745	0.00008607	1980059	RASSF2	2.15537	0.0215454
218806_s_at	VAV3	-0.6479	0.00463867	620291	VAV3	2.17797	0.0215454
209728_at	HLA-DRB4	2.3332	0.00004927	7330398	HLA-DRB4	1.80658	0.0255737
37408_at	MRC2	1.5685	0.00005057	4050593	MRC2	1.46855	0.0255737
217525_at	OLFML1	2.1803	0.00036719	130390	OLFML1	2.03649	0.0255737
209651_at	TGFB1I1	2.1347	0.00081385	7330142	TGFB1I1	0.961421	0.0255737
209765_at	ADAM19	1.495	0.00009897	6900209	ADAM19	2.09414	0.0301514
202403_s_at	COL1A2	2.1605	0.00000496	6060612	COL1A2	0.927144	0.0301514
202157_s_at	CUGBP2	1.5839	0.00552417	2320162	CUGBP2	1.09296	0.0301514
206580_s_at	EFEMP2	1.6553	0.00092949	6100180	EFEMP2	0.756343	0.0301514
203570_at	LOXL1	2.154	0.00051232	5700458	LOXL1	1.41097	0.0301514
209035_at	MDK	-0.6793	0.00805664	2850390	MDK	2.42356	0.0301514
203131_at	PDGFRA	1.84	0.0028196	6940609	PDGFRA	0.891752	0.0301514
201261_x_at	BGN	2.568	0.00000958	460767	BGN	0.629566	0.0353394
204345_at	COL16A1	1.6782	0.00092728	5360743	COL16A1	0.869269	0.0353394
58780_s_at	FLJ10357	1.8091	0.00018962	7320274	FLJ10357	1.50421	0.0353394
206204_at	GRB14	0.4924	0.00341797	4590014	GRB14	-0.889529	0.0353394
204959_at	MNDA	1.841	0.00064955	6290270	MNDA	2.13538	0.0353394
202283_at	SERPINF1	2.3454	0.00025125	6290356	SERPINF1	0.772877	0.0353394
211964_at	COL4A2	1.6209	0.00230503	6760475	COL4A2	1.03592	0.0412598
219561_at	COPZ2	1.8477	0.00015762	5820292	COPZ2	1.29333	0.0412598
204780_s_at	FAS	1.7711	0.00100821	3420026	FAS	0.930831	0.0412598
212950_at	GPR116	1.6137	0.0014711	3780603	GPR116	1.36132	0.0412598
36030_at	HOM-TES-103	1.5888	0.00027601	1780286	HOM-TES-103	1.53672	0.0412598
210095_s_at	IGFBP3	1.9926	0.00325479	6840372	IGFBP3	1.66687	0.0412598
210511_s_at	INHBA	3.442	0.00000113	2900608	INHBA	0.760646	0.0412598
207191_s_at	ISLR	2.3924	0.00005396	6110551	ISLR	1.70674	0.0412598
205422_s_at	ITGBL1	2.3678	0.00234788	5570129	ITGBL1	0.865416	0.0412598
213010_at	PRKCDBP	1.8203	0.0000344	7550307	PRKCDBP	1.40537	0.0412598
214109_at	LRBA	-0.656	0.00024414	6020291	LRBA	-1.20188	0.0479126
212233_at	MAP1B	1.5368	0.00107269	1690068	MAP1B	1.10661	0.0479126
213125_at	OLFML2B	2.5338	0.00016378	7150019	OLFML2B	1.64137	0.0479126
209610_s_at	SLC1A4	-0.5673	0.00048828	6350392	SLC1A4	1.61255	0.0479126
203083_at	THBS2	2.9912	0.00000245	2600164	THBS2	1.02516	0.0479126
203382_s_at	APOE	1.6536	0.00727471	730414	APOE	2.0005	0.0553589
204646_at	DPYD	2.1453	0.00057691	670273	DPYD	1.25348	0.0553589
201430_s_at	DPYSL3	1.7999	0.00044665	4290431	DPYSL3	0.828893	0.0553589
205768_s_at	SLC27A2	-0.4698	0.00048828	4670138	SLC27A2	-1.16103	0.0553589
212344_at	SULF1	1.9637	0.00010135	2570240	SULF1	1.40935	0.0553589
201042_at	TGM2	1.4794	0.00136819	2940446	TGM2	2.28194	0.0553589
